# Supplementary material for: Co-regulation of innate and adaptive immune responses induced by ID93+GLA-SE vaccination in humans
Source: Front Immunol. 2024 Sep 24;15:1441944. doi: 10.3389/fimmu.2024.1441944 (PMC11458388; doi:10.3389/fimmu.2024.1441944)
Supplement: Supplementary file 2 [file DataSheet1.xlsx]

## Sheet: DEGs
model	gene	variable	statistic	log2FC	pvalue	FDR	Comparison	cohort	logP	Direction
~day + sex	ABCA5	day	9.01363	-0.555324	0.00267973	0.0262348	Day 63 vs. 56	3,4	-2.57191	DOWN
~day + sex	ABCB9	day	12.1926	0.544215	0.000479789	0.010682	Day 63 vs. 56	3,4	-3.31895	UP
~day + sex	ABHD13	day	7.58588	-0.513709	0.00588274	0.0391787	Day 63 vs. 56	3,4	-2.23042	DOWN
~day + sex	ACOT4	sex	12.4711	0.761548	0.000413287	0.0648907	Day 59 vs. 56	3,4	-3.38375	UP
~day + sex	ACSL1	sex	8.61214	-0.771675	0.0033393	0.159097	Day 59 vs. 56	3,4	-2.47634	DOWN
~day + sex	ACSL1	sex	6.28496	-0.754697	0.0121767	0.198684	Day 63 vs. 56	3,4	-1.91447	DOWN
~day + sex	ADM	sex	15.5117	-1.04595	8.19959e-05	0.0283234	Day 59 vs. 56	3,4	-4.08621	DOWN
~day + sex	ADM	sex	11.0291	-1.0347	0.000896913	0.0680274	Day 63 vs. 56	3,4	-3.04725	DOWN
~day + sex	AFF1	sex	9.09261	-0.511255	0.00256644	0.112709	Day 63 vs. 56	3,4	-2.59067	DOWN
~day + sex	AKR1C1	day	6.99523	0.519013	0.0081727	0.134112	Day 59 vs. 56	3,4	-2.08763	UP
~day + sex	ALAS2	day	8.17809	0.63851	0.00423993	0.0961957	Day 59 vs. 56	3,4	-2.37264	UP
~day + sex	ALAS2	sex	7.92736	-1.4574	0.00486927	0.174092	Day 59 vs. 56	3,4	-2.31254	DOWN
~day + sex	ALAS2	sex	9.31501	-1.42451	0.00227284	0.107815	Day 63 vs. 56	3,4	-2.64343	DOWN
~day + sex	ALOX15	day	10.4848	0.584642	0.00120358	0.0463626	Day 59 vs. 56	3,4	-2.91952	UP
~day + sex	ANAPC10	sex	8.64652	0.692403	0.00327687	0.158694	Day 59 vs. 56	3,4	-2.48454	UP
~day + sex	ANAPC10	sex	11.5885	0.778802	0.000663611	0.0618951	Day 63 vs. 56	3,4	-3.17809	UP
~day + sex	ANGPT1	day	11.1766	-0.849394	0.000828339	0.0363338	Day 59 vs. 56	3,4	-3.08179	DOWN
~day + sex	ANGPT1	day	6.38462	-0.810823	0.0115114	0.0559911	Day 63 vs. 56	3,4	-1.93887	DOWN
~day + sex	ANKRD22	day	11.827	0.781004	0.000583794	0.0295944	Day 59 vs. 56	3,4	-3.23374	UP
~day + sex	ANKRD36C	day	18.6203	-0.658695	1.59511e-05	0.00126545	Day 63 vs. 56	3,4	-4.79721	DOWN
~day + sex	AOC1	day	10.1182	0.90534	0.00146811	0.0520125	Day 59 vs. 56	3,4	-2.83324	UP
~day + sex	AOC3	day	19.9281	-0.574752	8.04086e-06	0.00148134	Day 59 vs. 56	3,4	-5.0947	DOWN
~day + sex	AP5B1	sex	6.64714	-0.530642	0.00993151	0.190264	Day 63 vs. 56	3,4	-2.00298	DOWN
~day + sex	APLF	sex	9.81035	0.734189	0.00173532	0.126817	Day 59 vs. 56	3,4	-2.76062	UP
~day + sex	ARGLU1	day	11.4211	-0.558809	0.000726137	0.0137876	Day 63 vs. 56	3,4	-3.13898	DOWN
~day + sex	ARHGAP23	day	8.01017	0.516874	0.00465153	0.035049	Day 63 vs. 56	3,4	-2.3324	UP
~day + sex	ARHGAP26	sex	8.13572	-0.513083	0.00434016	0.16746	Day 59 vs. 56	3,4	-2.36249	DOWN
~day + sex	ARHGAP26	sex	8.14441	-0.563953	0.0043194	0.140094	Day 63 vs. 56	3,4	-2.36458	DOWN
~day + sex	ARHGEF11	sex	14.5003	-0.548744	0.000140139	0.0361692	Day 59 vs. 56	3,4	-3.85344	DOWN
~day + sex	ARHGEF11	sex	15.8232	-0.583197	6.95431e-05	0.0181127	Day 63 vs. 56	3,4	-4.15775	DOWN
~day + sex	ARHGEF12	sex	11.884	0.517777	0.000566182	0.129034	Day 3 vs. 0	3,4	-3.24704	UP
~day + sex	ARL17A	sex	9.78669	0.517505	0.00175779	0.127159	Day 59 vs. 56	3,4	-2.75503	UP
~day + sex	ARL17A	sex	9.62785	0.526724	0.00191649	0.0988615	Day 63 vs. 56	3,4	-2.71749	UP
~day + sex	ARL17B	sex	7.59795	0.979337	0.00584346	0.189292	Day 59 vs. 56	3,4	-2.23333	UP
~day + sex	ARSD	sex	12.1814	-0.503705	0.000482678	0.0724909	Day 59 vs. 56	3,4	-3.31634	DOWN
~day + sex	ARSD	sex	27.9501	-0.633179	1.24486e-07	9.04425e-05	Day 63 vs. 56	3,4	-6.90488	DOWN
~day + sex	ASAH2B	day	16.4563	-0.616822	4.97856e-05	0.00276	Day 63 vs. 56	3,4	-4.3029	DOWN
~day + sex	ASPDH	sex	20.0596	0.852263	7.50649e-06	0.00414869	Day 59 vs. 56	3,4	-5.12456	UP
~day + sex	ASPRV1	sex	6.75948	-0.741244	0.0093251	0.188084	Day 63 vs. 56	3,4	-2.03035	DOWN
~day + sex	ATF3	day	26.6027	0.827786	2.49891e-07	0.00011906	Day 59 vs. 56	3,4	-6.60225	UP
~day + sex	ATP8A1	day	9.11582	-0.518322	0.00253408	0.0254139	Day 63 vs. 56	3,4	-2.59618	DOWN
~day + sex	ATP9A	sex	6.92232	-0.664051	0.00851267	0.181333	Day 63 vs. 56	3,4	-2.06993	DOWN
~day + sex	AURKA	day	21.4202	0.549846	3.68862e-06	0.000417358	Day 63 vs. 56	3,4	-5.43314	UP
~day + sex	AURKB	day	19.9878	0.703172	7.79395e-06	0.000752361	Day 63 vs. 56	3,4	-5.10824	UP
~day + sex	AZU1	day	23.7533	0.594752	1.09508e-06	0.000149668	Day 63 vs. 56	3,4	-5.96055	UP
~day + sex	B3GALT2	day	7.59719	-0.50276	0.00584592	0.114572	Day 59 vs. 56	3,4	-2.23315	DOWN
~day + sex	B4GALNT4	sex	7.98202	1.39422	0.00472441	0.171899	Day 59 vs. 56	3,4	-2.32565	UP
~day + sex	B4GALNT4	sex	10.1336	1.3613	0.00145592	0.0883508	Day 63 vs. 56	3,4	-2.83686	UP
~day + sex	B9D1	day	22.1024	0.852916	2.58484e-06	0.00031027	Day 63 vs. 56	3,4	-5.58757	UP
~day + sex	BASP1	sex	7.6059	-0.713933	0.00581775	0.189292	Day 59 vs. 56	3,4	-2.23524	DOWN
~day + sex	BATF2	day	8.71703	0.786159	0.0031525	0.0814846	Day 59 vs. 56	3,4	-2.50134	UP
~day + sex	BBS10	day	9.35406	-0.50118	0.00222492	0.0241057	Day 63 vs. 56	3,4	-2.65269	DOWN
~day + sex	BCORP1	sex	1986.67	8.27399	0	0	Day 3 vs. 0	3,4	#NAME?	UP
~day + sex	BCORP1	sex	2806.91	8.43383	0	0	Day 56 vs. 0	3,4	#NAME?	UP
~day + sex	BCORP1	sex	2103.5	8.44082	0	0	Day 59 vs. 56	3,4	#NAME?	UP
~day + sex	BCORP1	sex	2138.49	8.37639	0	0	Day 63 vs. 56	3,4	#NAME?	UP
~day + sex	BHLHA15	day	29.4707	1.05371	5.67692e-08	1.26087e-05	Day 63 vs. 56	3,4	-7.24589	UP
~day + sex	BHLHE41	day	32.1037	0.744928	1.46162e-08	4.11759e-06	Day 63 vs. 56	3,4	-7.83517	UP
~day + sex	BIRC5	day	16.9801	0.846771	3.77738e-05	0.00232777	Day 63 vs. 56	3,4	-4.42281	UP
~day + sex	BMI1	day	12.5656	-0.627756	0.000392922	0.0096676	Day 63 vs. 56	3,4	-3.40569	DOWN
~day + sex	BMS1P20	day	28.6288	0.844196	8.76668e-08	1.77964e-05	Day 63 vs. 56	3,4	-7.05717	UP
~day + sex	BNIP1	sex	21.5092	0.535321	3.52136e-06	0.00211542	Day 59 vs. 56	3,4	-5.45329	UP
~day + sex	BUB1	day	43.0502	1.16782	5.33537e-11	6.13745e-08	Day 63 vs. 56	3,4	-10.2728	UP
~day + sex	BUB1B	day	12.0005	0.646819	0.000531861	0.0113643	Day 63 vs. 56	3,4	-3.2742	UP
~day + sex	C11orf1	sex	19.2623	0.615058	1.13933e-05	0.00605468	Day 59 vs. 56	3,4	-4.94335	UP
~day + sex	C11orf1	sex	16.6673	0.594042	4.45427e-05	0.0133667	Day 63 vs. 56	3,4	-4.35122	UP
~day + sex	C11orf82	sex	11.2458	-0.593303	0.000798052	0.066173	Day 63 vs. 56	3,4	-3.09797	DOWN
~day + sex	C14orf2	sex	8.58462	0.633244	0.00339015	0.128085	Day 63 vs. 56	3,4	-2.46978	UP
~day + sex	C16orf45	sex	11.3014	0.639986	0.000774469	0.158333	Day 3 vs. 0	3,4	-3.111	UP
~day + sex	C16orf45	sex	15.205	0.749205	9.64478e-05	0.040587	Day 56 vs. 0	3,4	-4.01571	UP
~day + sex	C16orf45	sex	18.2909	0.970499	1.89615e-05	0.00903419	Day 59 vs. 56	3,4	-4.72213	UP
~day + sex	C16orf45	sex	18.3588	0.911714	1.82977e-05	0.00721659	Day 63 vs. 56	3,4	-4.7376	UP
~day + sex	C17orf53	day	13.7905	0.561148	0.00020437	0.00662234	Day 63 vs. 56	3,4	-3.68958	UP
~day + sex	C17orf89	sex	8.91844	0.500334	0.00282305	0.116675	Day 63 vs. 56	3,4	-2.54928	UP
~day + sex	C17orf96	sex	8.36503	0.521261	0.0038251	0.134014	Day 63 vs. 56	3,4	-2.41736	UP
~day + sex	C19orf33	day	9.2954	-0.705143	0.0022973	0.184607	Day 3 vs. 0	3,4	-2.63878	DOWN
~day + sex	C1QA	day	17.1711	-0.759661	3.41592e-05	0.158123	Day 56 vs. 0	3,4	-4.46649	DOWN
~day + sex	C1QA	day	69.9413	1.48292	6.10961e-17	7.92998e-13	Day 59 vs. 56	3,4	-16.214	UP
~day + sex	C1QB	day	68.6975	1.53218	1.14786e-16	7.92998e-13	Day 59 vs. 56	3,4	-15.9401	UP
~day + sex	C1QB	day	5.31045	0.547238	0.0211979	0.0811334	Day 63 vs. 56	3,4	-1.67371	UP
~day + sex	C1QC	day	55.9571	1.6452	7.40689e-14	3.41137e-10	Day 59 vs. 56	3,4	-13.1304	UP
~day + sex	C1QC	day	4.80946	0.635121	0.0283039	0.097164	Day 63 vs. 56	3,4	-1.54815	UP
~day + sex	C1QTNF3-AMACR	day	6.30834	-1.36695	0.0120171	0.0574228	Day 63 vs. 56	3,4	-1.9202	DOWN
~day + sex	C2	day	29.4654	1.02667	5.69229e-08	4.36947e-05	Day 59 vs. 56	3,4	-7.24471	UP
~day + sex	C5orf28	day	5.554	-0.650078	0.0184385	0.0740328	Day 63 vs. 56	3,4	-1.73427	DOWN
~day + sex	C7orf34	day	10.3418	-0.706016	0.00130051	0.144637	Day 3 vs. 0	3,4	-2.88589	DOWN
~day + sex	C8orf37	day	9.15567	-0.502261	0.00247949	0.0251109	Day 63 vs. 56	3,4	-2.60564	DOWN
~day + sex	C8orf44-SGK3	day	13.5711	-2.68779	0.000229699	0.00718714	Day 63 vs. 56	3,4	-3.63884	DOWN
~day + sex	C9orf72	day	7.19098	-0.504174	0.00732709	0.043766	Day 63 vs. 56	3,4	-2.13507	DOWN
~day + sex	CA13	day	4.78594	-0.570179	0.028693	0.0980854	Day 63 vs. 56	3,4	-1.54222	DOWN
~day + sex	CA5BP1	sex	22.565	-0.507551	2.03156e-06	0.00108626	Day 3 vs. 0	3,4	-5.69217	DOWN
~day + sex	CABLES1	day	12.1997	0.510639	0.000477979	0.010682	Day 63 vs. 56	3,4	-3.32059	UP
~day + sex	CACNA1C-AS1	day	18.5387	-0.516864	1.66487e-05	0.00129841	Day 63 vs. 56	3,4	-4.77862	DOWN
~day + sex	CACNB4	day	6.31888	-0.694347	0.0119459	0.165387	Day 59 vs. 56	3,4	-1.92278	DOWN
~day + sex	CACNB4	day	7.02362	-0.601932	0.00804414	0.0456396	Day 63 vs. 56	3,4	-2.09452	DOWN
~day + sex	CADM1	sex	6.40829	0.692857	0.0113589	0.195831	Day 63 vs. 56	3,4	-1.94466	UP
~day + sex	CAPZA2	day	5.7989	-0.503893	0.0160362	0.0679593	Day 63 vs. 56	3,4	-1.7949	DOWN
~day + sex	CARF	day	8.48172	-0.550218	0.00358732	0.0305298	Day 63 vs. 56	3,4	-2.44523	DOWN
~day + sex	CASP5	day	9.70873	0.559465	0.00183395	0.0577371	Day 59 vs. 56	3,4	-2.73661	UP
~day + sex	CAV1	day	50.1155	1.22422	1.44958e-12	5.00249e-09	Day 63 vs. 56	3,4	-11.8388	UP
~day + sex	CC2D2A	sex	14.7267	-0.733558	0.000124275	0.0248622	Day 63 vs. 56	3,4	-3.90562	DOWN
~day + sex	CCDC64B	sex	13.9525	-1.33916	0.000187484	0.0439062	Day 59 vs. 56	3,4	-3.72704	DOWN
~day + sex	CCDC64B	sex	9.28307	-1.46193	0.00231282	0.109097	Day 63 vs. 56	3,4	-2.63586	DOWN
~day + sex	CCDC82	day	7.26188	-0.608295	0.00704334	0.0429483	Day 63 vs. 56	3,4	-2.15222	DOWN
~day + sex	CCL23	day	16.4647	0.928625	4.95649e-05	0.00511073	Day 59 vs. 56	3,4	-4.30483	UP
~day + sex	CCNA2	day	11.6108	0.58112	0.000655711	0.0129491	Day 63 vs. 56	3,4	-3.18329	UP
~day + sex	CCNB1	day	32.1157	0.869925	1.45262e-08	4.11759e-06	Day 63 vs. 56	3,4	-7.83785	UP
~day + sex	CCNB2	day	17.1854	0.890752	3.39032e-05	0.00215668	Day 63 vs. 56	3,4	-4.46976	UP
~day + sex	CCNE1	day	21.2065	0.594821	4.12371e-06	0.000454077	Day 63 vs. 56	3,4	-5.38471	UP
~day + sex	CCNF	day	19.91	0.514613	8.11745e-06	0.000778148	Day 63 vs. 56	3,4	-5.09058	UP
~day + sex	CCNT2	day	9.91154	-0.538426	0.00164246	0.0209156	Day 63 vs. 56	3,4	-2.78451	DOWN
~day + sex	CD274	day	13.1839	0.593279	0.000282358	0.0179785	Day 59 vs. 56	3,4	-3.5492	UP
~day + sex	CD38	day	34.4221	1.0502	4.43661e-09	1.45817e-06	Day 63 vs. 56	3,4	-8.35295	UP
~day + sex	CD52	sex	7.9412	0.631271	0.00483218	0.146924	Day 63 vs. 56	3,4	-2.31586	UP
~day + sex	CD69	day	5.27139	-0.70709	0.0216787	0.0821671	Day 63 vs. 56	3,4	-1.66397	DOWN
~day + sex	CD69	sex	6.2764	0.811932	0.0122357	0.19888	Day 63 vs. 56	3,4	-1.91237	UP
~day + sex	CDC20	day	29.3728	1.32004	5.97104e-08	1.28788e-05	Day 63 vs. 56	3,4	-7.22395	UP
~day + sex	CDC25A	day	27.8819	1.29448	1.28948e-07	2.50704e-05	Day 63 vs. 56	3,4	-6.88958	UP
~day + sex	CDC45	day	24.5686	0.921014	7.17109e-07	0.000102051	Day 63 vs. 56	3,4	-6.14441	UP
~day + sex	CDC6	day	34.6032	0.975787	4.04248e-09	1.39506e-06	Day 63 vs. 56	3,4	-8.39335	UP
~day + sex	CDCA2	day	13.079	0.944303	0.000298625	0.00840107	Day 63 vs. 56	3,4	-3.52487	UP
~day + sex	CDCA3	day	9.76827	0.744297	0.0017755	0.0217556	Day 63 vs. 56	3,4	-2.75068	UP
~day + sex	CDCA5	day	33.8926	0.989571	5.82401e-09	1.86964e-06	Day 63 vs. 56	3,4	-8.23478	UP
~day + sex	CDKN1C	day	35.5766	0.754147	2.45213e-09	3.76456e-06	Day 59 vs. 56	3,4	-8.61046	UP
~day + sex	CDKN2B	sex	8.33914	-0.54806	0.00388	0.165463	Day 59 vs. 56	3,4	-2.41117	DOWN
~day + sex	CDT1	day	18.2826	0.750862	1.90434e-05	0.00141331	Day 63 vs. 56	3,4	-4.72025	UP
~day + sex	CEACAM6	day	9.16855	0.630462	0.0024621	0.194478	Day 3 vs. 0	3,4	-2.60869	UP
~day + sex	CEACAM8	day	14.5649	0.639854	0.00013541	0.0524348	Day 3 vs. 0	3,4	-3.86835	UP
~day + sex	CEACAM8	day	14.415	0.579615	0.000146633	0.00552939	Day 63 vs. 56	3,4	-3.83377	UP
~day + sex	CEBPA-AS1	day	12.8271	0.519215	0.000341631	0.0208864	Day 59 vs. 56	3,4	-3.46644	UP
~day + sex	CECR6	sex	8.28132	-0.64084	0.00400549	0.136523	Day 63 vs. 56	3,4	-2.39734	DOWN
~day + sex	CELF2-AS1	day	14.3862	-0.814916	0.000148888	0.00556977	Day 63 vs. 56	3,4	-3.82714	DOWN
~day + sex	CELSR3	sex	8.35995	0.579517	0.00383581	0.165107	Day 59 vs. 56	3,4	-2.41614	UP
~day + sex	CELSR3	sex	6.37589	0.529017	0.0115681	0.196278	Day 63 vs. 56	3,4	-1.93674	UP
~day + sex	CENPF	day	15.2441	0.519893	9.44689e-05	0.00430379	Day 63 vs. 56	3,4	-4.02471	UP
~day + sex	CENPK	day	9.71158	-0.736685	0.00183111	0.0219905	Day 63 vs. 56	3,4	-2.73729	DOWN
~day + sex	CENPM	day	26.7931	0.694725	2.2645e-07	3.97564e-05	Day 63 vs. 56	3,4	-6.64503	UP
~day + sex	CENPW	day	14.3053	0.66886	0.000155424	0.0116712	Day 59 vs. 56	3,4	-3.80848	UP
~day + sex	CENPW	day	22.0613	0.95603	2.64077e-06	0.000314251	Day 63 vs. 56	3,4	-5.57827	UP
~day + sex	CEP170B	sex	7.51126	0.699241	0.00613144	0.161833	Day 63 vs. 56	3,4	-2.21244	UP
~day + sex	CEP55	day	7.09976	0.633784	0.00770941	0.0446128	Day 63 vs. 56	3,4	-2.11298	UP
~day + sex	CEP85L	day	10.8507	-0.616176	0.000987568	0.016133	Day 63 vs. 56	3,4	-3.00543	DOWN
~day + sex	CFLAR-AS1	day	8.61296	-0.670246	0.00333779	0.0292538	Day 63 vs. 56	3,4	-2.47654	DOWN
~day + sex	CFLAR-AS1	sex	11.7467	-0.927806	0.000609506	0.0580249	Day 63 vs. 56	3,4	-3.21502	DOWN
~day + sex	CHI3L1	day	36.8963	-1.02383	1.24581e-09	2.15167e-06	Day 59 vs. 56	3,4	-8.90455	DOWN
~day + sex	CHPF	day	30.3708	0.596255	3.56857e-08	8.95646e-06	Day 63 vs. 56	3,4	-7.44751	UP
~day + sex	CHST10	sex	14.5848	0.576573	0.00013399	0.0495191	Day 56 vs. 0	3,4	-3.87293	UP
~day + sex	CHST10	sex	13.1613	0.634625	0.000285798	0.0556179	Day 59 vs. 56	3,4	-3.54394	UP
~day + sex	CHST10	sex	15.3451	0.636171	8.95548e-05	0.02048	Day 63 vs. 56	3,4	-4.04791	UP
~day + sex	CIT	day	13.761	0.585174	0.000207597	0.00669549	Day 63 vs. 56	3,4	-3.68278	UP
~day + sex	CKS1B	sex	10.0779	0.531172	0.00150054	0.0885193	Day 63 vs. 56	3,4	-2.82375	UP
~day + sex	CLC	day	12.192	0.617275	0.000479946	0.0267396	Day 59 vs. 56	3,4	-3.31881	UP
~day + sex	CLCN1	sex	7.62376	1.63407	0.00576044	0.189292	Day 59 vs. 56	3,4	-2.23954	UP
~day + sex	CLEC9A	day	12.9268	-0.719814	0.000323903	0.0938105	Day 3 vs. 0	3,4	-3.48958	DOWN
~day + sex	CLEC9A	day	9.89883	-0.746747	0.00165384	0.0550952	Day 59 vs. 56	3,4	-2.78151	DOWN
~day + sex	CLEC9A	day	5.69318	-0.604286	0.017031	0.0706843	Day 63 vs. 56	3,4	-1.76876	DOWN
~day + sex	CLIC2	sex	6.69982	0.578811	0.00964228	0.188263	Day 63 vs. 56	3,4	-2.01582	UP
~day + sex	CLK1	day	9.48004	-0.565917	0.00207719	0.0233169	Day 63 vs. 56	3,4	-2.68252	DOWN
~day + sex	CLSPN	day	20.7289	0.701521	5.29116e-06	0.000545068	Day 63 vs. 56	3,4	-5.27645	UP
~day + sex	CMC2	sex	10.9701	0.551889	0.000925962	0.10074	Day 59 vs. 56	3,4	-3.03341	UP
~day + sex	CMC2	sex	12.8915	0.511512	0.00033007	0.0414208	Day 63 vs. 56	3,4	-3.48139	UP
~day + sex	CMPK2	day	8.35731	0.670988	0.00384138	0.0908842	Day 59 vs. 56	3,4	-2.41551	UP
~day + sex	CNTNAP3B	day	15.1804	-0.997062	9.7715e-05	0.0084383	Day 59 vs. 56	3,4	-4.01004	DOWN
~day + sex	CNTNAP3B	day	5.08422	-0.730613	0.0241445	0.0878467	Day 63 vs. 56	3,4	-1.61718	DOWN
~day + sex	COMMD6	sex	11.6699	1.03231	0.000635203	0.0835867	Day 59 vs. 56	3,4	-3.19709	UP
~day + sex	COMMD6	sex	14.9063	0.919058	0.000112987	0.0237944	Day 63 vs. 56	3,4	-3.94697	UP
~day + sex	COPZ2	sex	10.7721	0.742309	0.00103039	0.104858	Day 59 vs. 56	3,4	-2.987	UP
~day + sex	COPZ2	sex	8.45812	0.563922	0.00363418	0.132393	Day 63 vs. 56	3,4	-2.43959	UP
~day + sex	COX6C	sex	10.0322	0.642985	0.00153828	0.120487	Day 59 vs. 56	3,4	-2.81296	UP
~day + sex	COX7B	sex	10.1762	0.821659	0.00142267	0.117475	Day 59 vs. 56	3,4	-2.8469	UP
~day + sex	COX7C	sex	8.1206	0.81706	0.0043765	0.16746	Day 59 vs. 56	3,4	-2.35887	UP
~day + sex	COX7C	sex	8.66926	0.7695	0.00323623	0.124785	Day 63 vs. 56	3,4	-2.48996	UP
~day + sex	CPXM1	day	42.1875	1.13433	8.29289e-11	7.63167e-08	Day 63 vs. 56	3,4	-10.0813	UP
~day + sex	CREB5	sex	7.58755	-0.680381	0.00587729	0.189292	Day 59 vs. 56	3,4	-2.23082	DOWN
~day + sex	CTGLF12P	day	5.76801	-1.01312	0.0163205	0.0686876	Day 63 vs. 56	3,4	-1.78727	DOWN
~day + sex	CTSG	day	13.9357	0.586042	0.000189169	0.00638455	Day 63 vs. 56	3,4	-3.72315	UP
~day + sex	CTSL	day	48.6248	0.749307	3.09931e-12	1.07058e-08	Day 59 vs. 56	3,4	-11.5087	UP
~day + sex	CYP4F22	day	12.2371	0.529593	0.000468491	0.0105808	Day 63 vs. 56	3,4	-3.3293	UP
~day + sex	DAAM2	day	9.75233	-1.03208	0.00179096	0.0572817	Day 59 vs. 56	3,4	-2.74691	DOWN
~day + sex	DBI	sex	7.85763	0.528809	0.00506066	0.176129	Day 59 vs. 56	3,4	-2.29579	UP
~day + sex	DDX3X	sex	14.8474	-0.503561	0.000116568	0.0471704	Day 56 vs. 0	3,4	-3.93342	DOWN
~day + sex	DDX3X	sex	9.28082	-0.530429	0.00231566	0.109097	Day 63 vs. 56	3,4	-2.63532	DOWN
~day + sex	DDX3Y	sex	3801.32	10.8386	0	0	Day 3 vs. 0	3,4	#NAME?	UP
~day + sex	DDX3Y	sex	2649.12	10.8243	0	0	Day 56 vs. 0	3,4	#NAME?	UP
~day + sex	DDX3Y	sex	1584.01	10.4208	0	0	Day 59 vs. 56	3,4	#NAME?	UP
~day + sex	DDX3Y	day	9.23538	-0.579792	0.00237383	0.0247979	Day 63 vs. 56	3,4	-2.62455	DOWN
~day + sex	DDX3Y	sex	2266.17	10.5403	0	0	Day 63 vs. 56	3,4	#NAME?	UP
~day + sex	DDX43	sex	12.8557	1.66365	0.000336448	0.103828	Day 56 vs. 0	3,4	-3.47308	UP
~day + sex	DEFA1	day	8.45469	0.526788	0.00364104	0.0882217	Day 59 vs. 56	3,4	-2.43877	UP
~day + sex	DEFA1	day	23.5541	0.667383	1.21449e-06	0.000161517	Day 63 vs. 56	3,4	-5.91561	UP
~day + sex	DEFA3	day	6.46701	0.537719	0.0109896	0.15735	Day 59 vs. 56	3,4	-1.95902	UP
~day + sex	DEFA3	day	8.88673	0.958255	0.00287251	0.0273463	Day 63 vs. 56	3,4	-2.54174	UP
~day + sex	DEFA4	day	10.0345	0.641313	0.00153632	0.0536886	Day 59 vs. 56	3,4	-2.81352	UP
~day + sex	DEFA4	day	10.6799	0.559673	0.00108305	0.0169618	Day 63 vs. 56	3,4	-2.96535	UP
~day + sex	DGCR11	sex	15.9516	-0.536488	6.49844e-05	0.0243801	Day 59 vs. 56	3,4	-4.18719	DOWN
~day + sex	DGCR11	sex	11.3193	-0.547131	0.000767061	0.066173	Day 63 vs. 56	3,4	-3.11517	DOWN
~day + sex	DHRS12	sex	9.84519	-0.503126	0.00170277	0.125814	Day 59 vs. 56	3,4	-2.76884	DOWN
~day + sex	DHRS12	sex	9.1167	-0.502367	0.00253286	0.112709	Day 63 vs. 56	3,4	-2.59639	DOWN
~day + sex	DLGAP5	day	31.9445	1.15681	1.58639e-08	4.37971e-06	Day 63 vs. 56	3,4	-7.79959	UP
~day + sex	DNAH17	sex	12.0104	-0.522667	0.00052905	0.0745956	Day 59 vs. 56	3,4	-3.2765	DOWN
~day + sex	DNAH17	sex	8.05969	-0.56775	0.0045261	0.142971	Day 63 vs. 56	3,4	-2.34428	DOWN
~day + sex	DNAJB14	day	12.963	-0.624416	0.000317702	0.00865003	Day 63 vs. 56	3,4	-3.49798	DOWN
~day + sex	DNAJB4	day	7.76861	-0.576601	0.0053162	0.0371757	Day 63 vs. 56	3,4	-2.2744	DOWN
~day + sex	DNASE1L3	sex	13.4242	0.848913	0.000248396	0.050691	Day 59 vs. 56	3,4	-3.60486	UP
~day + sex	DOK3	sex	6.40744	-0.514118	0.0113643	0.195831	Day 63 vs. 56	3,4	-1.94446	DOWN
~day + sex	DSC2	sex	10.1407	-0.950514	0.0014503	0.118406	Day 59 vs. 56	3,4	-2.83854	DOWN
~day + sex	DSC2	sex	9.64396	-0.995162	0.00189975	0.0988615	Day 63 vs. 56	3,4	-2.7213	DOWN
~day + sex	DTL	day	36.2814	1.09485	1.70789e-09	6.73593e-07	Day 63 vs. 56	3,4	-8.76754	UP
~day + sex	DYSF	sex	6.63883	-0.790183	0.00997794	0.190264	Day 63 vs. 56	3,4	-2.00096	DOWN
~day + sex	E2F8	day	36.9312	1.24474	1.2237e-09	5.27874e-07	Day 63 vs. 56	3,4	-8.91232	UP
~day + sex	ECHDC3	sex	6.82439	-0.827267	0.00899212	0.184754	Day 63 vs. 56	3,4	-2.04614	DOWN
~day + sex	EDN1	day	18.334	-0.515866	1.85367e-05	0.00139826	Day 63 vs. 56	3,4	-4.73197	DOWN
~day + sex	EEA1	day	13.3878	-0.5709	0.000253263	0.00754941	Day 63 vs. 56	3,4	-3.59643	DOWN
~day + sex	EFCAB13	day	6.16698	-0.522903	0.0130157	0.0601653	Day 63 vs. 56	3,4	-1.88553	DOWN
~day + sex	EIF1AX	sex	34.166	-0.76677	5.06058e-09	3.19783e-06	Day 3 vs. 0	3,4	-8.2958	DOWN
~day + sex	EIF1AX	sex	28.7825	-0.6109	8.0981e-08	5.35516e-05	Day 56 vs. 0	3,4	-7.09162	DOWN
~day + sex	EIF1AY	sex	3107.07	8.30067	0	0	Day 3 vs. 0	3,4	#NAME?	UP
~day + sex	EIF1AY	sex	2605.15	8.37823	0	0	Day 56 vs. 0	3,4	#NAME?	UP
~day + sex	EIF1AY	sex	2859.91	8.50238	0	0	Day 59 vs. 56	3,4	#NAME?	UP
~day + sex	EIF1AY	sex	2167.4	8.33996	0	0	Day 63 vs. 56	3,4	#NAME?	UP
~day + sex	ELANE	day	21.6489	0.65999	3.27396e-06	0.000373502	Day 63 vs. 56	3,4	-5.48493	UP
~day + sex	ELK2AP	day	101.827	2.43604	6.05801e-24	8.36248e-20	Day 63 vs. 56	3,4	-23.2177	UP
~day + sex	EMP1	sex	12.4828	0.826723	0.000410717	0.123727	Day 3 vs. 0	3,4	-3.38646	UP
~day + sex	EMP1	sex	8.79862	0.613034	0.00301459	0.120012	Day 63 vs. 56	3,4	-2.52077	UP
~day + sex	EPHB1	sex	7.81913	-0.618436	0.00516962	0.149412	Day 63 vs. 56	3,4	-2.28654	DOWN
~day + sex	EPSTI1	day	18.9639	0.663303	1.33214e-05	0.00209162	Day 59 vs. 56	3,4	-4.87545	UP
~day + sex	ERCC6L2	day	4.68889	-0.562228	0.0303582	0.101444	Day 63 vs. 56	3,4	-1.51772	DOWN
~day + sex	ESCO1	day	9.16012	-0.559958	0.00247347	0.0251057	Day 63 vs. 56	3,4	-2.60669	DOWN
~day + sex	ESF1	sex	7.9025	0.57427	0.00493666	0.174897	Day 59 vs. 56	3,4	-2.30657	UP
~day + sex	ESPL1	day	19.0948	0.819364	1.24384e-05	0.00107987	Day 63 vs. 56	3,4	-4.90524	UP
~day + sex	ESRG	sex	7.09361	-0.582557	0.00773591	0.173919	Day 63 vs. 56	3,4	-2.11149	DOWN
~day + sex	ETS2	sex	7.57665	-0.503603	0.00591293	0.159859	Day 63 vs. 56	3,4	-2.2282	DOWN
~day + sex	EVC	sex	19.534	0.901161	9.88266e-06	0.00470546	Day 63 vs. 56	3,4	-5.00513	UP
~day + sex	EVC2	sex	20.7015	0.877764	5.36727e-06	0.00266485	Day 3 vs. 0	3,4	-5.27025	UP
~day + sex	EVC2	sex	20.2666	0.838325	6.73677e-06	0.00346495	Day 56 vs. 0	3,4	-5.17155	UP
~day + sex	EVC2	sex	9.67913	0.717789	0.00186373	0.128115	Day 59 vs. 56	3,4	-2.72962	UP
~day + sex	EVC2	sex	9.0991	0.694928	0.00255736	0.112709	Day 63 vs. 56	3,4	-2.59221	UP
~day + sex	EVI2A	day	5.01442	-0.667814	0.025137	0.0900576	Day 63 vs. 56	3,4	-1.59969	DOWN
~day + sex	EXO1	day	12.9204	1.0908	0.000325013	0.00876265	Day 63 vs. 56	3,4	-3.4881	UP
~day + sex	FAM135A	day	5.37022	-0.622584	0.0204834	0.0793195	Day 63 vs. 56	3,4	-1.6886	DOWN
~day + sex	FAM157A	sex	17.1511	-0.994627	3.45214e-05	0.0151718	Day 59 vs. 56	3,4	-4.46191	DOWN
~day + sex	FAM157A	sex	10.6595	-0.926917	0.00109504	0.0759597	Day 63 vs. 56	3,4	-2.96057	DOWN
~day + sex	FAM157B	day	4.4078	-0.511331	0.0357749	0.112604	Day 63 vs. 56	3,4	-1.44642	DOWN
~day + sex	FAM157C	sex	13.9845	-0.878051	0.000184319	0.0439062	Day 59 vs. 56	3,4	-3.73443	DOWN
~day + sex	FAM157C	sex	8.18527	-0.793251	0.00422319	0.139133	Day 63 vs. 56	3,4	-2.37436	DOWN
~day + sex	FAM20A	day	13.311	0.784729	0.00026386	0.0168785	Day 59 vs. 56	3,4	-3.57863	UP
~day + sex	FAM211A-AS1	sex	11.1291	0.517753	0.000849816	0.0957934	Day 59 vs. 56	3,4	-3.07067	UP
~day + sex	FAM211A-AS1	sex	18.4951	0.553982	1.70339e-05	0.00712535	Day 63 vs. 56	3,4	-4.76868	UP
~day + sex	FAM225A	day	9.83964	0.722674	0.00170791	0.0559198	Day 59 vs. 56	3,4	-2.76754	UP
~day + sex	FAM26F	day	24.3346	0.742932	8.09709e-07	0.00026018	Day 59 vs. 56	3,4	-6.09167	UP
~day + sex	FAM63B	day	12.607	-0.750834	0.000384314	0.00959326	Day 63 vs. 56	3,4	-3.41531	DOWN
~day + sex	FAM76B	day	14.1831	-0.586879	0.000165857	0.00594004	Day 63 vs. 56	3,4	-3.78027	DOWN
~day + sex	FANCM	day	10.6791	-0.566429	0.00108356	0.0169618	Day 63 vs. 56	3,4	-2.96515	DOWN
~day + sex	FCAR	sex	7.49798	-0.704928	0.00617684	0.194409	Day 59 vs. 56	3,4	-2.20923	DOWN
~day + sex	FCGR1A	day	8.63381	0.581097	0.00329981	0.0833588	Day 59 vs. 56	3,4	-2.48151	UP
~day + sex	FCGR1C	day	8.543	0.566688	0.00346854	0.0858867	Day 59 vs. 56	3,4	-2.45985	UP
~day + sex	FCGR3B	sex	8.21554	-0.880008	0.00415331	0.16746	Day 59 vs. 56	3,4	-2.38161	DOWN
~day + sex	FCGR3B	sex	7.25596	-0.851849	0.0070666	0.16907	Day 63 vs. 56	3,4	-2.15079	DOWN
~day + sex	FCHO2	day	11.2199	-0.55251	0.000809235	0.0145625	Day 63 vs. 56	3,4	-3.09193	DOWN
~day + sex	FER1L4	day	15.1671	1.16889	9.84029e-05	0.00438425	Day 63 vs. 56	3,4	-4.00699	UP
~day + sex	FFAR2	sex	7.48203	-0.755749	0.00623179	0.162923	Day 63 vs. 56	3,4	-2.20539	DOWN
~day + sex	FGFR2	sex	7.85983	-0.807998	0.00505452	0.176129	Day 59 vs. 56	3,4	-2.29632	DOWN
~day + sex	FGGY	sex	7.79212	-0.50604	0.00524745	0.179756	Day 59 vs. 56	3,4	-2.28005	DOWN
~day + sex	FGGY	sex	8.20214	-0.572786	0.00418411	0.138176	Day 63 vs. 56	3,4	-2.3784	DOWN
~day + sex	FHDC1	sex	14.8672	-0.665915	0.000115349	0.0332036	Day 59 vs. 56	3,4	-3.93799	DOWN
~day + sex	FLJ46363	sex	8.00402	-0.562856	0.00466737	0.171899	Day 59 vs. 56	3,4	-2.33093	DOWN
~day + sex	FLT1	day	12.0211	-0.506131	0.000526011	0.0279534	Day 59 vs. 56	3,4	-3.27901	DOWN
~day + sex	FLT3	sex	12.3103	0.713589	0.000450477	0.12431	Day 3 vs. 0	3,4	-3.34633	UP
~day + sex	FOSB	sex	11.7205	0.671598	0.000618142	0.136403	Day 3 vs. 0	3,4	-3.20891	UP
~day + sex	FOXM1	day	33.2963	0.597839	7.91343e-09	2.42749e-06	Day 63 vs. 56	3,4	-8.10164	UP
~day + sex	FRMD4B	sex	8.07658	-0.529333	0.00448409	0.16746	Day 59 vs. 56	3,4	-2.34833	DOWN
~day + sex	FRMD4B	sex	12.3308	-0.735989	0.000445544	0.0486296	Day 63 vs. 56	3,4	-3.35111	DOWN
~day + sex	FSD1L	day	4.23359	-0.581681	0.0396316	0.120523	Day 63 vs. 56	3,4	-1.40196	DOWN
~day + sex	FUT8-AS1	sex	6.36246	0.51047	0.011656	0.196698	Day 63 vs. 56	3,4	-1.93345	UP
~day + sex	FYB	sex	10.5815	-0.504164	0.00114224	0.0772913	Day 63 vs. 56	3,4	-2.94224	DOWN
~day + sex	GALNT4	day	4.82331	-0.979917	0.0280774	0.0966053	Day 63 vs. 56	3,4	-1.55164	DOWN
~day + sex	GAS5	sex	13.8792	0.517709	0.000194941	0.0336371	Day 63 vs. 56	3,4	-3.7101	UP
~day + sex	GBP5	day	13.9128	0.576248	0.000191487	0.0134304	Day 59 vs. 56	3,4	-3.71786	UP
~day + sex	GBP6	day	11.67	0.682974	0.000635148	0.0309009	Day 59 vs. 56	3,4	-3.19712	UP
~day + sex	GBP6	sex	8.80504	-1.19635	0.003004	0.152038	Day 59 vs. 56	3,4	-2.5223	DOWN
~day + sex	GBP6	sex	7.26641	-1.04533	0.00702559	0.168957	Day 63 vs. 56	3,4	-2.15332	DOWN
~day + sex	GCNT4	day	14.8831	-0.818096	0.000114382	0.00475579	Day 63 vs. 56	3,4	-3.94164	DOWN
~day + sex	GCSH	sex	8.03417	0.583502	0.0045903	0.143359	Day 63 vs. 56	3,4	-2.33816	UP
~day + sex	GEMIN2	sex	9.49216	0.723821	0.00206351	0.136602	Day 59 vs. 56	3,4	-2.68539	UP
~day + sex	GEMIN2	sex	7.872	0.592982	0.00502062	0.148022	Day 63 vs. 56	3,4	-2.29924	UP
~day + sex	GFRA2	sex	12.0582	0.774924	0.000515653	0.125447	Day 3 vs. 0	3,4	-3.28764	UP
~day + sex	GGACT	sex	9.73074	0.587426	0.00181211	0.127167	Day 59 vs. 56	3,4	-2.74182	UP
~day + sex	GGH	day	18.4478	0.639627	1.7462e-05	0.00133667	Day 63 vs. 56	3,4	-4.75791	UP
~day + sex	GINS2	day	39.0371	0.911304	4.15832e-10	2.60916e-07	Day 63 vs. 56	3,4	-9.38108	UP
~day + sex	GK	sex	9.97981	-0.667662	0.00158266	0.122165	Day 59 vs. 56	3,4	-2.80061	DOWN
~day + sex	GK	sex	7.34086	-0.722816	0.00674047	0.166923	Day 63 vs. 56	3,4	-2.17131	DOWN
~day + sex	GLB1L	sex	10.5759	0.500691	0.00114569	0.196635	Day 3 vs. 0	3,4	-2.94093	UP
~day + sex	GLDC	day	32.943	1.33846	9.49033e-09	2.84792e-06	Day 63 vs. 56	3,4	-8.02272	UP
~day + sex	GLI1	sex	12.4733	-0.589999	0.000412817	0.0648907	Day 59 vs. 56	3,4	-3.38424	DOWN
~day + sex	GLI1	sex	15.14	-0.57763	9.9826e-05	0.021873	Day 63 vs. 56	3,4	-4.00076	DOWN
~day + sex	GMFB	day	8.49439	-0.510055	0.00356244	0.0304116	Day 63 vs. 56	3,4	-2.44825	DOWN
~day + sex	GNG10	day	6.03613	-0.503665	0.014016	0.0628938	Day 63 vs. 56	3,4	-1.85338	DOWN
~day + sex	GOLGA8K	day	3.86607	-0.76189	0.0492718	0.138862	Day 63 vs. 56	3,4	-1.3074	DOWN
~day + sex	GPR155	sex	8.04772	-0.516127	0.00455609	0.143263	Day 63 vs. 56	3,4	-2.34141	DOWN
~day + sex	GPR171	day	12.5566	-0.507417	0.000394817	0.0096676	Day 63 vs. 56	3,4	-3.4036	DOWN
~day + sex	GPR20	day	23.3652	0.932566	1.33982e-06	0.000356005	Day 59 vs. 56	3,4	-5.87295	UP
~day + sex	GPR34	day	4.84504	-0.565187	0.0277258	0.0958256	Day 63 vs. 56	3,4	-1.55712	DOWN
~day + sex	GPR84	day	5.8699	0.502179	0.0154019	0.189163	Day 59 vs. 56	3,4	-1.81242	UP
~day + sex	GPRC5D	day	16.797	0.872906	4.15981e-05	0.0024858	Day 63 vs. 56	3,4	-4.38093	UP
~day + sex	GRAMD1C	day	15.3313	-0.680827	9.02082e-05	0.00804133	Day 59 vs. 56	3,4	-4.04475	DOWN
~day + sex	GRAMD1C	day	7.51355	-0.658887	0.00612367	0.0400622	Day 63 vs. 56	3,4	-2.21299	DOWN
~day + sex	GSG2	day	23.6669	0.724687	1.14533e-06	0.000155001	Day 63 vs. 56	3,4	-5.94107	UP
~day + sex	GTSE1	day	27.7375	0.835722	1.3894e-07	2.6273e-05	Day 63 vs. 56	3,4	-6.85717	UP
~day + sex	HAR1A	sex	6.98124	0.605909	0.00823684	0.178172	Day 63 vs. 56	3,4	-2.08424	UP
~day + sex	HCAR2	sex	11.0411	-0.805874	0.000891163	0.0985056	Day 59 vs. 56	3,4	-3.05004	DOWN
~day + sex	HCAR2	sex	8.03535	-0.76975	0.0045873	0.143359	Day 63 vs. 56	3,4	-2.33844	DOWN
~day + sex	HCAR3	sex	11.7402	-0.95783	0.000611633	0.0820479	Day 59 vs. 56	3,4	-3.21351	DOWN
~day + sex	HCAR3	sex	8.93197	-0.947377	0.00280222	0.116675	Day 63 vs. 56	3,4	-2.5525	DOWN
~day + sex	HDGFRP3	day	5.81262	-0.519939	0.0159116	0.0676034	Day 63 vs. 56	3,4	-1.79829	DOWN
~day + sex	HDHD1	sex	50.5901	-0.609791	1.13819e-12	9.30769e-10	Day 3 vs. 0	3,4	-11.9438	DOWN
~day + sex	HDHD1	sex	67.7595	-0.599894	1.84709e-16	1.50886e-13	Day 56 vs. 0	3,4	-15.7335	DOWN
~day + sex	HDHD1	sex	65.1325	-0.572927	7.00279e-16	6.45051e-13	Day 59 vs. 56	3,4	-15.1547	DOWN
~day + sex	HDHD1	sex	65.779	-0.623228	5.04426e-16	4.64207e-13	Day 63 vs. 56	3,4	-15.2972	DOWN
~day + sex	HECW2	day	5.15295	-0.505607	0.0232069	0.0855403	Day 63 vs. 56	3,4	-1.63438	DOWN
~day + sex	HES4	day	22.9084	0.734808	1.69905e-06	0.000413089	Day 59 vs. 56	3,4	-5.76979	UP
~day + sex	HEY1	day	7.24598	-0.566889	0.007106	0.126513	Day 59 vs. 56	3,4	-2.14837	DOWN
~day + sex	HINT1	sex	8.76412	0.582973	0.00307214	0.120965	Day 63 vs. 56	3,4	-2.51256	UP
~day + sex	HIST1H2BD	sex	8.39543	-0.583716	0.00376165	0.132952	Day 63 vs. 56	3,4	-2.42462	DOWN
~day + sex	HIST1H2BK	sex	10.2236	-0.51937	0.00138655	0.117475	Day 59 vs. 56	3,4	-2.85806	DOWN
~day + sex	HIST1H2BK	sex	13.2067	-0.572674	0.000278953	0.0388957	Day 63 vs. 56	3,4	-3.55447	DOWN
~day + sex	HIST1H2BO	day	8.88273	-0.533185	0.0028788	0.0773847	Day 59 vs. 56	3,4	-2.54079	DOWN
~day + sex	HIST1H4H	sex	8.79202	-0.552939	0.00302551	0.120012	Day 63 vs. 56	3,4	-2.5192	DOWN
~day + sex	HIST2H2BE	sex	7.9207	-0.538571	0.00488723	0.147573	Day 63 vs. 56	3,4	-2.31094	DOWN
~day + sex	HIST3H2A	sex	11.7097	0.573689	0.000621767	0.167238	Day 56 vs. 0	3,4	-3.20637	UP
~day + sex	HJURP	day	17.9325	0.804351	2.28883e-05	0.0016629	Day 63 vs. 56	3,4	-4.64039	UP
~day + sex	HK2	sex	8.07947	-0.586221	0.00447695	0.16746	Day 59 vs. 56	3,4	-2.34902	DOWN
~day + sex	HK2	sex	10.0914	-0.597135	0.00148965	0.0883508	Day 63 vs. 56	3,4	-2.82692	DOWN
~day + sex	HMGB3	day	18.39	0.596803	1.79999e-05	0.00136522	Day 63 vs. 56	3,4	-4.74473	UP
~day + sex	HNMT	sex	8.51926	0.695831	0.00351407	0.159097	Day 59 vs. 56	3,4	-2.45419	UP
~day + sex	HNMT	sex	7.24011	0.547187	0.00712926	0.169196	Day 63 vs. 56	3,4	-2.14696	UP
~day + sex	HOOK1	day	4.33562	-0.59433	0.0373228	0.115785	Day 63 vs. 56	3,4	-1.42803	DOWN
~day + sex	HPDL	day	11.0241	0.659937	0.00089935	0.0154796	Day 63 vs. 56	3,4	-3.04607	UP
~day + sex	HRASLS2	day	5.81202	0.692466	0.015917	0.0676055	Day 63 vs. 56	3,4	-1.79814	UP
~day + sex	HSF5	day	5.01927	-0.501304	0.0250667	0.0898521	Day 63 vs. 56	3,4	-1.6009	DOWN
~day + sex	HSPA6	sex	6.50282	-0.654002	0.0107704	0.193238	Day 63 vs. 56	3,4	-1.96777	DOWN
~day + sex	IDO1	day	15.2264	0.700471	9.53624e-05	0.0084383	Day 59 vs. 56	3,4	-4.02062	UP
~day + sex	IFI27	day	6.9834	0.817316	0.0082269	0.13434	Day 59 vs. 56	3,4	-2.08476	UP
~day + sex	IFI27L1	sex	10.952	0.525513	0.000935008	0.10093	Day 59 vs. 56	3,4	-3.02918	UP
~day + sex	IFI27L1	sex	15.7837	0.644666	7.1011e-05	0.0181525	Day 63 vs. 56	3,4	-4.14867	UP
~day + sex	IFI27L2	sex	9.6251	0.508962	0.00191936	0.0988615	Day 63 vs. 56	3,4	-2.71684	UP
~day + sex	IFI44	day	8.75385	0.734569	0.0030895	0.0806512	Day 59 vs. 56	3,4	-2.51011	UP
~day + sex	IFI44L	day	9.51164	0.765425	0.00204173	0.0622749	Day 59 vs. 56	3,4	-2.69	UP
~day + sex	IFI6	day	11.9442	0.716831	0.000548187	0.0290203	Day 59 vs. 56	3,4	-3.26107	UP
~day + sex	IFIT1	day	7.32965	0.662267	0.00678262	0.123985	Day 59 vs. 56	3,4	-2.1686	UP
~day + sex	IFIT3	day	6.70455	0.563708	0.00961672	0.144586	Day 59 vs. 56	3,4	-2.01697	UP
~day + sex	IFITM3	day	8.65163	0.547016	0.00326768	0.0829956	Day 59 vs. 56	3,4	-2.48576	UP
~day + sex	IFT80	day	9.31115	-0.554832	0.00227764	0.0241908	Day 63 vs. 56	3,4	-2.64252	DOWN
~day + sex	IGLL5	day	18.9402	0.815835	1.34878e-05	0.00114225	Day 63 vs. 56	3,4	-4.87006	UP
~day + sex	IL34	day	11.3872	0.532342	0.000739539	0.117534	Day 3 vs. 0	3,4	-3.13104	UP
~day + sex	IL8	day	5.19039	-0.923441	0.0227121	0.0844912	Day 63 vs. 56	3,4	-1.64374	DOWN
~day + sex	INHBB	day	6.10671	-0.569031	0.013467	0.175354	Day 59 vs. 56	3,4	-1.87073	DOWN
~day + sex	IPMK	day	10.0906	-0.59164	0.00149025	0.0200354	Day 63 vs. 56	3,4	-2.82674	DOWN
~day + sex	ISG15	day	10.2854	0.72364	0.00134089	0.0498038	Day 59 vs. 56	3,4	-2.87261	UP
~day + sex	ITGA2B	day	13.3841	0.63484	0.000253762	0.00754941	Day 63 vs. 56	3,4	-3.59557	UP
~day + sex	ITGAV	day	7.73017	-0.553835	0.00543055	0.0375937	Day 63 vs. 56	3,4	-2.26516	DOWN
~day + sex	ITM2C	day	31.7879	0.596727	1.71961e-08	4.65442e-06	Day 63 vs. 56	3,4	-7.76457	UP
~day + sex	JAKMIP1	sex	13.0601	0.55647	0.000301649	0.0952045	Day 56 vs. 0	3,4	-3.5205	UP
~day + sex	JAKMIP1	sex	9.81025	0.56754	0.00173542	0.126817	Day 59 vs. 56	3,4	-2.76059	UP
~day + sex	JAKMIP1	sex	8.33913	0.50915	0.00388003	0.134573	Day 63 vs. 56	3,4	-2.41117	UP
~day + sex	KATNBL1	day	8.89146	-0.533191	0.00286507	0.0273463	Day 63 vs. 56	3,4	-2.54286	DOWN
~day + sex	KBTBD8	day	5.3914	-0.594196	0.0202362	0.0787318	Day 63 vs. 56	3,4	-1.69387	DOWN
~day + sex	KCNH8	day	6.93255	-0.699377	0.00846409	0.046923	Day 63 vs. 56	3,4	-2.07242	DOWN
~day + sex	KCNN3	day	10.4223	0.920773	0.00124499	0.0182454	Day 63 vs. 56	3,4	-2.90483	UP
~day + sex	KDM5C	sex	37.5256	-0.512157	9.02192e-10	6.59407e-07	Day 56 vs. 0	3,4	-9.0447	DOWN
~day + sex	KDM5C	sex	48.5146	-0.547545	3.2784e-12	2.8311e-09	Day 59 vs. 56	3,4	-11.4843	DOWN
~day + sex	KDM5C	sex	52.9027	-0.536838	3.50488e-13	2.84596e-10	Day 63 vs. 56	3,4	-12.4553	DOWN
~day + sex	KDM5D	sex	8844	12.6501	0	0	Day 3 vs. 0	3,4	#NAME?	UP
~day + sex	KDM5D	sex	11552.1	12.6518	0	0	Day 56 vs. 0	3,4	#NAME?	UP
~day + sex	KDM5D	sex	10921.8	12.6514	0	0	Day 59 vs. 56	3,4	#NAME?	UP
~day + sex	KDM5D	sex	19494.3	12.7074	0	0	Day 63 vs. 56	3,4	#NAME?	UP
~day + sex	KDM6A	sex	60.4281	-0.702563	7.63171e-15	6.63101e-12	Day 3 vs. 0	3,4	-14.1174	DOWN
~day + sex	KDM6A	sex	70.0392	-0.724069	5.81383e-17	5.38244e-14	Day 56 vs. 0	3,4	-16.2355	DOWN
~day + sex	KDM6A	sex	41.9274	-0.73461	9.47261e-11	6.88858e-08	Day 59 vs. 56	3,4	-10.0235	DOWN
~day + sex	KDM6A	sex	62.2145	-0.752796	3.08011e-15	2.65736e-12	Day 63 vs. 56	3,4	-14.5114	DOWN
~day + sex	KIAA0825	day	16.6404	-0.560393	4.51793e-05	0.00265385	Day 63 vs. 56	3,4	-4.34506	DOWN
~day + sex	KIAA1033	day	10.9553	-0.537079	0.000933345	0.0157614	Day 63 vs. 56	3,4	-3.02996	DOWN
~day + sex	KIAA1045	day	31.2536	-1.26386	2.26432e-08	2.23472e-05	Day 59 vs. 56	3,4	-7.64506	DOWN
~day + sex	KIAA1107	day	4.57486	-0.505015	0.0324445	0.105878	Day 63 vs. 56	3,4	-1.48886	DOWN
~day + sex	KIF11	day	11.4996	0.548018	0.000696111	0.0134393	Day 63 vs. 56	3,4	-3.15732	UP
~day + sex	KIF18B	day	13.3043	0.725312	0.000264799	0.0077607	Day 63 vs. 56	3,4	-3.57708	UP
~day + sex	KIF20A	day	8.37884	0.510528	0.00379615	0.0314582	Day 63 vs. 56	3,4	-2.42066	UP
~day + sex	KIF23	day	20.3497	0.681007	6.45016e-06	0.000640561	Day 63 vs. 56	3,4	-5.19043	UP
~day + sex	KIF24	day	11.4824	0.623268	0.000702574	0.0134699	Day 63 vs. 56	3,4	-3.15331	UP
~day + sex	KIF2C	day	14.1161	0.767881	0.00017187	0.00606777	Day 63 vs. 56	3,4	-3.7648	UP
~day + sex	KIF4A	day	24.5938	1.06554	7.07781e-07	0.000101773	Day 63 vs. 56	3,4	-6.1501	UP
~day + sex	KIFC1	day	29.7242	0.983024	4.98098e-08	1.16538e-05	Day 63 vs. 56	3,4	-7.30269	UP
~day + sex	KISS1R	day	9.98705	-0.65886	0.00157645	0.0541952	Day 59 vs. 56	3,4	-2.80232	DOWN
~day + sex	KISS1R	day	5.26771	-0.630873	0.0217245	0.082273	Day 63 vs. 56	3,4	-1.66305	DOWN
~day + sex	KLHDC1	day	5.17915	-0.626616	0.0228595	0.0846895	Day 63 vs. 56	3,4	-1.64093	DOWN
~day + sex	KLHL11	day	7.91989	-0.506596	0.00488941	0.0358626	Day 63 vs. 56	3,4	-2.31074	DOWN
~day + sex	KLHL14	day	12.9954	0.649691	0.000312265	0.00860484	Day 63 vs. 56	3,4	-3.50548	UP
~day + sex	KLK1	sex	7.68896	-1.12684	0.00555597	0.184926	Day 59 vs. 56	3,4	-2.25524	DOWN
~day + sex	KLK1	day	9.52141	0.517459	0.00203088	0.0230271	Day 63 vs. 56	3,4	-2.69231	UP
~day + sex	KLRAP1	day	6.04726	-0.540422	0.0139279	0.0627634	Day 63 vs. 56	3,4	-1.85612	DOWN
~day + sex	KLRC1	day	4.29507	-0.539224	0.0382229	0.117381	Day 63 vs. 56	3,4	-1.41768	DOWN
~day + sex	KLRC2	day	4.4908	-0.538616	0.0340776	0.109194	Day 63 vs. 56	3,4	-1.46753	DOWN
~day + sex	KLRC4	day	5.61989	-0.505157	0.0177578	0.072352	Day 63 vs. 56	3,4	-1.75061	DOWN
~day + sex	KPNA5	day	7.32756	-0.563025	0.0067905	0.0421665	Day 63 vs. 56	3,4	-2.1681	DOWN
~day + sex	KRCC1	day	7.19137	-0.50643	0.0073255	0.043766	Day 63 vs. 56	3,4	-2.13516	DOWN
~day + sex	KREMEN1	sex	11.0595	-1.06867	0.000882353	0.0983183	Day 59 vs. 56	3,4	-3.05436	DOWN
~day + sex	KREMEN1	sex	7.58021	-0.990925	0.00590127	0.159859	Day 63 vs. 56	3,4	-2.22905	DOWN
~day + sex	LAMC1	day	29.0321	0.658965	7.11875e-08	1.4889e-05	Day 63 vs. 56	3,4	-7.1476	UP
~day + sex	LAMP5	day	39.0638	0.619059	4.10177e-10	2.60916e-07	Day 63 vs. 56	3,4	-9.38703	UP
~day + sex	LCN2	day	10.2876	0.509936	0.00133928	0.0188688	Day 63 vs. 56	3,4	-2.87313	UP
~day + sex	LCOR	day	9.5861	-0.53841	0.00196055	0.022725	Day 63 vs. 56	3,4	-2.70762	DOWN
~day + sex	LDHD	sex	10.9696	0.948665	0.000926204	0.176385	Day 3 vs. 0	3,4	-3.03329	UP
~day + sex	LDHD	sex	14.1971	1.11598	0.000164622	0.0586181	Day 56 vs. 0	3,4	-3.78351	UP
~day + sex	LDHD	sex	10.664	0.871366	0.00109242	0.104858	Day 59 vs. 56	3,4	-2.96161	UP
~day + sex	LDHD	sex	11.0465	0.90608	0.000888545	0.0680274	Day 63 vs. 56	3,4	-3.05132	UP
~day + sex	LILRB5	day	6.33913	0.593807	0.0118103	0.164333	Day 59 vs. 56	3,4	-1.92774	UP
~day + sex	LIMK2	sex	9.636	-0.563825	0.001908	0.129866	Day 59 vs. 56	3,4	-2.71942	DOWN
~day + sex	LIMK2	sex	6.6503	-0.59178	0.0099139	0.190264	Day 63 vs. 56	3,4	-2.00376	DOWN
~day + sex	LINC00243	day	14.9735	-0.576933	0.00010903	0.00460426	Day 63 vs. 56	3,4	-3.96245	DOWN
~day + sex	LINC00266-3	sex	9.74246	-0.881499	0.00180059	0.127167	Day 59 vs. 56	3,4	-2.74458	DOWN
~day + sex	LINC00266-3	sex	11.3037	-0.952296	0.000773548	0.066173	Day 63 vs. 56	3,4	-3.11151	DOWN
~day + sex	LINC00282	sex	10.5278	-0.542249	0.00117595	0.196965	Day 3 vs. 0	3,4	-2.92961	DOWN
~day + sex	LINC00282	sex	8.99907	-0.537943	0.00270118	0.150493	Day 59 vs. 56	3,4	-2.56845	DOWN
~day + sex	LINC00888	sex	7.37793	0.634281	0.00660291	0.166721	Day 63 vs. 56	3,4	-2.18026	UP
~day + sex	LINC00999	sex	11.4125	-0.536534	0.00072953	0.0933325	Day 59 vs. 56	3,4	-3.13696	DOWN
~day + sex	LINC00999	sex	8.52816	-0.541221	0.00349694	0.130818	Day 63 vs. 56	3,4	-2.45631	DOWN
~day + sex	LOC100130520	day	32.1662	0.552311	1.41529e-08	1.50424e-05	Day 59 vs. 56	3,4	-7.84915	UP
~day + sex	LOC100134822	sex	7.73126	-0.744441	0.00542729	0.182455	Day 59 vs. 56	3,4	-2.26542	DOWN
~day + sex	LOC100134822	sex	6.51887	-0.715388	0.0106736	0.192788	Day 63 vs. 56	3,4	-1.97169	DOWN
~day + sex	LOC100288069	sex	14.6679	-0.83935	0.000128212	0.0347354	Day 59 vs. 56	3,4	-3.89207	DOWN
~day + sex	LOC100288069	sex	7.46196	-0.744082	0.00630165	0.164128	Day 63 vs. 56	3,4	-2.20055	DOWN
~day + sex	LOC100506014	sex	10.7671	0.559251	0.0010332	0.104858	Day 59 vs. 56	3,4	-2.98581	UP
~day + sex	LOC100996318	sex	8.42084	-1.49709	0.00370944	0.132393	Day 63 vs. 56	3,4	-2.43069	DOWN
~day + sex	LOC100996442	sex	7.22167	-0.946256	0.00720286	0.169196	Day 63 vs. 56	3,4	-2.14249	DOWN
~day + sex	LOC101060181	day	7.97427	-0.612544	0.0047447	0.0354031	Day 63 vs. 56	3,4	-2.32379	DOWN
~day + sex	LOC101927054	sex	12.6865	-0.526017	0.000368299	0.0628245	Day 59 vs. 56	3,4	-3.4338	DOWN
~day + sex	LOC101927121	day	8.67377	-0.534293	0.00322822	0.0287129	Day 63 vs. 56	3,4	-2.49104	DOWN
~day + sex	LOC101927442	day	22.2871	-0.692734	2.34774e-06	0.00028936	Day 63 vs. 56	3,4	-5.62935	DOWN
~day + sex	LOC101927589	sex	10.6991	-1.05046	0.00107188	0.104858	Day 59 vs. 56	3,4	-2.96985	DOWN
~day + sex	LOC101927589	sex	7.13066	-0.864209	0.0075777	0.17189	Day 63 vs. 56	3,4	-2.12046	DOWN
~day + sex	LOC101928061	day	10.5835	-0.868153	0.00114101	0.0175504	Day 63 vs. 56	3,4	-2.94271	DOWN
~day + sex	LOC101928344	sex	7.21819	-0.893248	0.00721684	0.169196	Day 63 vs. 56	3,4	-2.14165	DOWN
~day + sex	LOC101928641	day	10.5491	-0.633832	0.00116242	0.0176546	Day 63 vs. 56	3,4	-2.93464	DOWN
~day + sex	LOC101928767	sex	7.53966	0.635174	0.00603554	0.193006	Day 59 vs. 56	3,4	-2.21928	UP
~day + sex	LOC101929007	day	13.7168	-0.700376	0.000212546	0.0656626	Day 3 vs. 0	3,4	-3.67255	DOWN
~day + sex	LOC101929007	day	4.90797	-0.758888	0.0267331	0.0937475	Day 63 vs. 56	3,4	-1.57295	DOWN
~day + sex	LOC101929046	sex	12.8465	-0.517993	0.000338105	0.10931	Day 3 vs. 0	3,4	-3.47095	DOWN
~day + sex	LOC101929046	sex	6.41547	-0.60247	0.011313	0.195831	Day 63 vs. 56	3,4	-1.94642	DOWN
~day + sex	LOC101929107	day	22.9822	0.863526	1.63512e-06	0.000208993	Day 63 vs. 56	3,4	-5.78645	UP
~day + sex	LOC101929385	day	14.8271	-0.544358	0.000117833	0.0048266	Day 63 vs. 56	3,4	-3.92873	DOWN
~day + sex	LOC101929580	day	6.76009	-0.656749	0.00932191	0.0497024	Day 63 vs. 56	3,4	-2.0305	DOWN
~day + sex	LOC101929719	sex	11.1227	0.672709	0.000852761	0.0957934	Day 59 vs. 56	3,4	-3.06917	UP
~day + sex	LOC101929719	sex	7.44762	0.574139	0.00635203	0.164819	Day 63 vs. 56	3,4	-2.19709	UP
~day + sex	LOC101930164	day	14.5455	0.862442	0.000136811	0.0107228	Day 59 vs. 56	3,4	-3.86388	UP
~day + sex	LOC102723340	day	4.58981	-0.843647	0.0321626	0.105382	Day 63 vs. 56	3,4	-1.49265	DOWN
~day + sex	LOC102723407	day	37.0317	1.04766	1.16221e-09	5.27874e-07	Day 63 vs. 56	3,4	-8.93471	UP
~day + sex	LOC102723435	day	35.7927	1.56386	2.19471e-09	8.41548e-07	Day 63 vs. 56	3,4	-8.65862	UP
~day + sex	LOC102723643	day	4.65194	-0.561397	0.0310184	0.102878	Day 63 vs. 56	3,4	-1.50838	DOWN
~day + sex	LOC102723679	sex	6.73702	-0.570633	0.00944323	0.188084	Day 63 vs. 56	3,4	-2.02488	DOWN
~day + sex	LOC102723715	day	7.66923	0.784262	0.00561705	0.11151	Day 59 vs. 56	3,4	-2.25049	UP
~day + sex	LOC102723872	sex	7.5235	-0.701043	0.00608991	0.1933	Day 59 vs. 56	3,4	-2.21539	DOWN
~day + sex	LOC102723872	sex	10.8469	-0.850276	0.000989618	0.0708524	Day 63 vs. 56	3,4	-3.00453	DOWN
~day + sex	LOC102723901	sex	16.5452	1.42455	4.75048e-05	0.0227482	Day 56 vs. 0	3,4	-4.32326	UP
~day + sex	LOC102724190	day	27.4228	-0.894695	1.63494e-07	9.15997e-05	Day 59 vs. 56	3,4	-6.7865	DOWN
~day + sex	LOC102724190	day	6.18365	-0.536319	0.0128936	0.0597862	Day 63 vs. 56	3,4	-1.88962	DOWN
~day + sex	LOC102724231	sex	8.6421	-0.727519	0.00328482	0.158694	Day 59 vs. 56	3,4	-2.48349	DOWN
~day + sex	LOC102724231	sex	6.31536	-0.611585	0.0119697	0.198684	Day 63 vs. 56	3,4	-1.92192	DOWN
~day + sex	LOC102724332	day	37.4357	1.25807	9.4479e-10	4.4972e-07	Day 63 vs. 56	3,4	-9.02466	UP
~day + sex	LOC102724356	day	13.9114	-0.75749	0.000191635	0.00642071	Day 63 vs. 56	3,4	-3.71752	DOWN
~day + sex	LOC102724394	sex	7.56631	-0.874883	0.00594695	0.160023	Day 63 vs. 56	3,4	-2.22571	DOWN
~day + sex	LOC102724409	sex	12.9629	-0.959392	0.000317732	0.0565483	Day 59 vs. 56	3,4	-3.49794	DOWN
~day + sex	LOC102724409	sex	9.35783	-0.883633	0.00222035	0.107294	Day 63 vs. 56	3,4	-2.65358	DOWN
~day + sex	LOC102724457	sex	7.71083	-0.851905	0.00548904	0.154759	Day 63 vs. 56	3,4	-2.2605	DOWN
~day + sex	LOC102724469	day	49.2176	1.42484	2.29086e-12	6.32461e-09	Day 63 vs. 56	3,4	-11.64	UP
~day + sex	LOC102724543	day	12.6413	0.590208	0.000377323	0.00949097	Day 63 vs. 56	3,4	-3.42329	UP
~day + sex	LOC102724662	day	8.36513	-0.57633	0.00382489	0.0908842	Day 59 vs. 56	3,4	-2.41738	DOWN
~day + sex	LOC102724835	day	44.946	1.35622	2.02541e-11	2.79587e-08	Day 63 vs. 56	3,4	-10.6935	UP
~day + sex	LOC102724852	sex	17.2411	1.65825	3.29243e-05	0.0143036	Day 3 vs. 0	3,4	-4.48248	UP
~day + sex	LOC102724852	sex	13.6176	1.98704	0.00022407	0.0777916	Day 56 vs. 0	3,4	-3.64962	UP
~day + sex	LOC102724852	sex	13.0634	1.72622	0.000301119	0.040068	Day 63 vs. 56	3,4	-3.52126	UP
~day + sex	LOC102724971	day	13.1425	1.64738	0.000288672	0.00819924	Day 63 vs. 56	3,4	-3.5396	UP
~day + sex	LOC200772	day	44.0215	0.710664	3.24781e-11	7.47915e-08	Day 59 vs. 56	3,4	-10.4884	UP
~day + sex	LOC389906	sex	41.1796	-0.641556	1.38863e-10	1.01604e-07	Day 3 vs. 0	3,4	-9.85741	DOWN
~day + sex	LOC389906	sex	26.1499	-0.622417	3.15911e-07	0.000199412	Day 56 vs. 0	3,4	-6.50043	DOWN
~day + sex	LOC389906	sex	22.1655	-0.648837	2.50132e-06	0.00157094	Day 59 vs. 56	3,4	-5.60183	DOWN
~day + sex	LOC400499	day	25.3927	-0.642203	4.67689e-07	0.00017465	Day 59 vs. 56	3,4	-6.33004	DOWN
~day + sex	LOC554223	sex	8.17167	-3.97074	0.00425497	0.16746	Day 59 vs. 56	3,4	-2.3711	DOWN
~day + sex	LOC554223	sex	7.34556	-3.60165	0.00672287	0.166923	Day 63 vs. 56	3,4	-2.17245	DOWN
~day + sex	LOC642131	day	64.3101	2.5477	1.063e-15	7.33683e-12	Day 63 vs. 56	3,4	-14.9735	UP
~day + sex	LOC643802	day	4.93333	-0.549629	0.0263436	0.092838	Day 63 vs. 56	3,4	-1.57933	DOWN
~day + sex	LOC728407	day	13.1635	-0.544348	0.000285451	0.00812446	Day 63 vs. 56	3,4	-3.54447	DOWN
~day + sex	LOC728763	day	21.2984	0.594698	3.93055e-06	0.000822855	Day 59 vs. 56	3,4	-5.40555	UP
~day + sex	LOC729040	sex	7.19003	-0.680712	0.00733099	0.169794	Day 63 vs. 56	3,4	-2.13484	DOWN
~day + sex	LOC730268	day	4.19884	-0.67988	0.0404517	0.122134	Day 63 vs. 56	3,4	-1.39306	DOWN
~day + sex	LPAR6	day	4.43585	-0.550066	0.0351918	0.11165	Day 63 vs. 56	3,4	-1.45356	DOWN
~day + sex	LRRC4	sex	8.82303	-0.756128	0.00297452	0.151789	Day 59 vs. 56	3,4	-2.52658	DOWN
~day + sex	LRRC4	sex	7.09786	-0.659498	0.00771762	0.173791	Day 63 vs. 56	3,4	-2.11252	DOWN
~day + sex	LSM3	sex	14.5086	0.965862	0.000139518	0.0361692	Day 59 vs. 56	3,4	-3.85537	UP
~day + sex	LSM3	sex	6.83644	0.589574	0.00893166	0.184754	Day 63 vs. 56	3,4	-2.04907	UP
~day + sex	LTF	day	13.1764	0.81393	0.000283495	0.00810221	Day 63 vs. 56	3,4	-3.54745	UP
~day + sex	LYNX1	day	29.7929	0.673346	4.80755e-08	4.15162e-05	Day 59 vs. 56	3,4	-7.31808	UP
~day + sex	LYPD2	day	11.8738	0.553108	0.000569281	0.0294598	Day 59 vs. 56	3,4	-3.24467	UP
~day + sex	MARCKS	sex	16.8663	-0.696547	4.01071e-05	0.0162988	Day 59 vs. 56	3,4	-4.39678	DOWN
~day + sex	MARCKS	sex	17.1089	-0.781642	3.52957e-05	0.0120733	Day 63 vs. 56	3,4	-4.45228	DOWN
~day + sex	MARCO	day	15.9728	0.522747	6.42593e-05	0.00616577	Day 59 vs. 56	3,4	-4.19206	UP
~day + sex	MBOAT2	sex	7.75101	-0.697442	0.00536826	0.181371	Day 59 vs. 56	3,4	-2.27017	DOWN
~day + sex	MCM10	day	21.9237	1.12294	2.83706e-06	0.000331888	Day 63 vs. 56	3,4	-5.54713	UP
~day + sex	MCM2	day	17.981	0.506927	2.23127e-05	0.00162965	Day 63 vs. 56	3,4	-4.65145	UP
~day + sex	MCM4	day	21.7742	0.595908	3.06693e-06	0.000352799	Day 63 vs. 56	3,4	-5.5133	UP
~day + sex	MED12L	sex	8.67436	-0.856116	0.00322719	0.124785	Day 63 vs. 56	3,4	-2.49118	DOWN
~day + sex	MELK	day	10.2693	0.621426	0.00135259	0.0189547	Day 63 vs. 56	3,4	-2.86883	UP
~day + sex	MFSD6L	sex	18.1303	-0.957011	2.06291e-05	0.00955952	Day 3 vs. 0	3,4	-4.68552	DOWN
~day + sex	MFSD6L	sex	12.2479	-0.979107	0.000465787	0.137625	Day 56 vs. 0	3,4	-3.33181	DOWN
~day + sex	MFSD6L	sex	13.27	-1.06418	0.000269681	0.0532311	Day 59 vs. 56	3,4	-3.56915	DOWN
~day + sex	MFSD6L	sex	7.49539	-0.962808	0.00618572	0.162334	Day 63 vs. 56	3,4	-2.20861	DOWN
~day + sex	MIB1	day	10.4252	-0.530048	0.00124307	0.0182454	Day 63 vs. 56	3,4	-2.9055	DOWN
~day + sex	MIR650	day	7.55657	0.557139	0.00597918	0.0394593	Day 63 vs. 56	3,4	-2.22336	UP
~day + sex	MIXL1	day	4.98285	0.711389	0.0255997	0.0912181	Day 63 vs. 56	3,4	-1.59176	UP
~day + sex	MKI67	day	26.7839	0.840039	2.27525e-07	3.97564e-05	Day 63 vs. 56	3,4	-6.64297	UP
~day + sex	MMP23B	sex	8.11062	0.540502	0.00440066	0.16746	Day 59 vs. 56	3,4	-2.35648	UP
~day + sex	MOXD1	day	7.94325	0.595429	0.00482672	0.0356797	Day 63 vs. 56	3,4	-2.31635	UP
~day + sex	MRAS	day	43.3245	0.616492	4.63749e-11	9.15375e-08	Day 59 vs. 56	3,4	-10.3337	UP
~day + sex	MRPL13	sex	8.43047	0.733362	0.00368984	0.132393	Day 63 vs. 56	3,4	-2.43299	UP
~day + sex	MRPL22	sex	10.1007	0.51884	0.00148212	0.119061	Day 59 vs. 56	3,4	-2.82912	UP
~day + sex	MRPL3	sex	8.21539	0.524672	0.00415366	0.138003	Day 63 vs. 56	3,4	-2.38157	UP
~day + sex	MRPL47	sex	9.15874	0.654178	0.00247533	0.146455	Day 59 vs. 56	3,4	-2.60637	UP
~day + sex	MRPL47	sex	9.16198	0.581914	0.00247095	0.111849	Day 63 vs. 56	3,4	-2.60714	UP
~day + sex	MRPL50	sex	9.26808	0.590136	0.00233182	0.144309	Day 59 vs. 56	3,4	-2.6323	UP
~day + sex	MRPL50	sex	12.7044	0.637199	0.000364806	0.0440556	Day 63 vs. 56	3,4	-3.43794	UP
~day + sex	MRPS28	sex	8.82891	0.605053	0.00296495	0.151789	Day 59 vs. 56	3,4	-2.52798	UP
~day + sex	MRPS28	sex	7.91735	0.611123	0.0048963	0.147573	Day 63 vs. 56	3,4	-2.31013	UP
~day + sex	MRPS33	sex	8.40405	0.510068	0.00374387	0.163249	Day 59 vs. 56	3,4	-2.42668	UP
~day + sex	MRPS33	sex	17.0331	0.613205	3.6734e-05	0.0120733	Day 63 vs. 56	3,4	-4.43493	UP
~day + sex	MS4A4A	day	26.2677	0.844621	2.97224e-07	0.000132812	Day 59 vs. 56	3,4	-6.52692	UP
~day + sex	MS4A7	day	26.9479	0.548457	2.09017e-07	0.00010682	Day 59 vs. 56	3,4	-6.67982	UP
~day + sex	MSR1	day	20.1717	0.685903	7.07938e-06	0.00132878	Day 59 vs. 56	3,4	-5.15	UP
~day + sex	MT2A	day	22.9099	0.575652	1.69779e-06	0.000413089	Day 59 vs. 56	3,4	-5.77011	UP
~day + sex	MYBL1	day	12.5706	-0.637149	0.000391864	0.0096676	Day 63 vs. 56	3,4	-3.40686	DOWN
~day + sex	MYBL2	day	41.0141	1.01753	1.51139e-10	1.30395e-07	Day 63 vs. 56	3,4	-9.82062	UP
~day + sex	MYBPH	day	10.085	-0.626058	0.0014948	0.0526878	Day 59 vs. 56	3,4	-2.82542	DOWN
~day + sex	MYEF2	sex	7.92118	0.57518	0.00488593	0.174092	Day 59 vs. 56	3,4	-2.31105	UP
~day + sex	MYEF2	sex	9.84148	0.524298	0.0017062	0.0938341	Day 63 vs. 56	3,4	-2.76797	UP
~day + sex	MYNN	day	8.59992	-0.538619	0.00336178	0.0294081	Day 63 vs. 56	3,4	-2.47343	DOWN
~day + sex	MYO10	sex	11.6516	-1.07808	0.000641469	0.0836149	Day 59 vs. 56	3,4	-3.19282	DOWN
~day + sex	MYO10	sex	10.0893	-1.03974	0.00149129	0.0883508	Day 63 vs. 56	3,4	-2.82644	DOWN
~day + sex	MYO1D	day	28.0659	0.606669	1.17253e-07	2.31222e-05	Day 63 vs. 56	3,4	-6.93088	UP
~day + sex	MYO6	sex	10.122	0.594743	0.0014651	0.0883508	Day 63 vs. 56	3,4	-2.83413	UP
~day + sex	MYOF	day	10.5131	0.532829	0.0011853	0.0460034	Day 59 vs. 56	3,4	-2.92617	UP
~day + sex	MZB1	day	42.6482	1.19102	6.55235e-11	6.95759e-08	Day 63 vs. 56	3,4	-10.1836	UP
~day + sex	NBL1	day	6.8538	-1.69494	0.0088453	0.139198	Day 59 vs. 56	3,4	-2.05329	DOWN
~day + sex	NCAPG	day	10.8051	0.523138	0.00101223	0.0164154	Day 63 vs. 56	3,4	-2.99472	UP
~day + sex	NCAPH	day	19.757	0.562023	8.79409e-06	0.000830071	Day 63 vs. 56	3,4	-5.05581	UP
~day + sex	NCF1C	sex	7.52629	-0.544701	0.00608049	0.161833	Day 63 vs. 56	3,4	-2.21606	DOWN
~day + sex	NDUFA4	sex	9.4903	0.85689	0.00206562	0.102364	Day 63 vs. 56	3,4	-2.68495	UP
~day + sex	NDUFA5	sex	8.08606	0.627501	0.0044607	0.16746	Day 59 vs. 56	3,4	-2.3506	UP
~day + sex	NDUFS4	sex	10.2107	0.883081	0.00139629	0.117475	Day 59 vs. 56	3,4	-2.85502	UP
~day + sex	NDUFS4	sex	8.34714	0.763844	0.00386294	0.134573	Day 63 vs. 56	3,4	-2.41308	UP
~day + sex	NHLRC1	sex	7.20392	0.500106	0.00727445	0.169554	Day 63 vs. 56	3,4	-2.1382	UP
~day + sex	NHS	day	11.7304	-0.88822	0.000614887	0.0303425	Day 59 vs. 56	3,4	-3.2112	DOWN
~day + sex	NID1	day	19.2837	0.513044	1.12665e-05	0.0198836	Day 3 vs. 0	3,4	-4.94821	UP
~day + sex	NKX3-1	day	7.38565	-0.711173	0.00657464	0.121609	Day 59 vs. 56	3,4	-2.18213	DOWN
~day + sex	NNAT	day	5.65112	-0.63668	0.0174442	0.0716453	Day 63 vs. 56	3,4	-1.75835	DOWN
~day + sex	NOV	day	30.4945	-0.634659	3.3481e-08	3.08404e-05	Day 59 vs. 56	3,4	-7.4752	DOWN
~day + sex	NOV	sex	7.41627	-0.780157	0.00646366	0.198905	Day 59 vs. 56	3,4	-2.18952	DOWN
~day + sex	NR4A1	day	24.7973	0.529282	6.36855e-07	0.00021462	Day 59 vs. 56	3,4	-6.19596	UP
~day + sex	NRN1	sex	6.69503	-1.07916	0.00966818	0.188502	Day 63 vs. 56	3,4	-2.01466	DOWN
~day + sex	NRP1	sex	9.80448	-0.915036	0.00174087	0.0942773	Day 63 vs. 56	3,4	-2.75923	DOWN
~day + sex	NSMCE2	sex	9.26229	0.591561	0.0023392	0.144309	Day 59 vs. 56	3,4	-2.63093	UP
~day + sex	NSMCE2	sex	9.90103	0.610144	0.00165186	0.0930751	Day 63 vs. 56	3,4	-2.78203	UP
~day + sex	NT5DC2	day	37.9864	0.786625	7.12377e-10	3.57544e-07	Day 63 vs. 56	3,4	-9.14729	UP
~day + sex	NUDCD1	sex	12.1639	0.746033	0.000487233	0.0505696	Day 63 vs. 56	3,4	-3.31226	UP
~day + sex	NUSAP1	day	20.9153	0.550159	4.80045e-06	0.000505843	Day 63 vs. 56	3,4	-5.31872	UP
~day + sex	NUTM2G	day	12.8009	-0.830083	0.000346449	0.00910924	Day 63 vs. 56	3,4	-3.46036	DOWN
~day + sex	OAS1	day	14.0283	0.598422	0.000180076	0.0130953	Day 59 vs. 56	3,4	-3.74454	UP
~day + sex	OAS3	day	5.76614	0.56626	0.0163379	0.195277	Day 59 vs. 56	3,4	-1.7868	UP
~day + sex	OLFM4	day	12.8753	0.858035	0.000332952	0.00887272	Day 63 vs. 56	3,4	-3.47762	UP
~day + sex	OLFML2B	day	12.8252	0.620873	0.000341981	0.0965177	Day 3 vs. 0	3,4	-3.466	UP
~day + sex	OLFML2B	day	25.7183	0.71405	3.95062e-07	0.000160546	Day 59 vs. 56	3,4	-6.40333	UP
~day + sex	OMG	day	7.67821	-0.504146	0.00558915	0.111276	Day 59 vs. 56	3,4	-2.25265	DOWN
~day + sex	OMG	day	14.1689	-0.619268	0.00016711	0.00594533	Day 63 vs. 56	3,4	-3.777	DOWN
~day + sex	OPLAH	sex	9.90651	-0.885109	0.00164695	0.125032	Day 59 vs. 56	3,4	-2.78332	DOWN
~day + sex	OPLAH	sex	10.5945	-0.900948	0.00113424	0.0771285	Day 63 vs. 56	3,4	-2.94529	DOWN
~day + sex	ORC1	day	21.7776	0.727536	3.06151e-06	0.000352799	Day 63 vs. 56	3,4	-5.51406	UP
~day + sex	OSBPL8	day	10.8859	-0.545175	0.000969002	0.0160001	Day 63 vs. 56	3,4	-3.01368	DOWN
~day + sex	OTOF	day	10.4375	0.588368	0.00123485	0.0467451	Day 59 vs. 56	3,4	-2.90838	UP
~day + sex	OTOF	day	4.83181	0.550573	0.0279393	0.096274	Day 63 vs. 56	3,4	-1.55378	UP
~day + sex	OTUD6B	day	5.63534	-0.609011	0.017602	0.0719756	Day 63 vs. 56	3,4	-1.75444	DOWN
~day + sex	OTUD7A	sex	8.97143	0.670695	0.00274234	0.150563	Day 59 vs. 56	3,4	-2.56188	UP
~day + sex	OTX1	day	11.5525	-0.742357	0.000676585	0.032015	Day 59 vs. 56	3,4	-3.16968	DOWN
~day + sex	P2RY14	day	11.6013	0.60522	0.000659044	0.0316006	Day 59 vs. 56	3,4	-3.18109	UP
~day + sex	PARM1	day	45.0647	0.618684	1.90635e-11	2.79587e-08	Day 63 vs. 56	3,4	-10.7198	UP
~day + sex	PCYT1B	sex	10.6555	-0.757739	0.00109744	0.104858	Day 59 vs. 56	3,4	-2.95962	DOWN
~day + sex	PCYT1B	sex	7.59179	-0.760371	0.00586349	0.15933	Day 63 vs. 56	3,4	-2.23184	DOWN
~day + sex	PDCD1LG2	day	18.6801	0.979387	1.5459e-05	0.00234722	Day 59 vs. 56	3,4	-4.81082	UP
~day + sex	PDF	sex	9.17915	0.530877	0.00244787	0.111849	Day 63 vs. 56	3,4	-2.61121	UP
~day + sex	PFDN5	sex	10.4471	0.63818	0.00122843	0.107425	Day 59 vs. 56	3,4	-2.91065	UP
~day + sex	PFDN5	sex	10.8418	0.549489	0.000992364	0.0708524	Day 63 vs. 56	3,4	-3.00333	UP
~day + sex	PHF5A	sex	8.41505	0.534033	0.00372127	0.132393	Day 63 vs. 56	3,4	-2.42931	UP
~day + sex	PHGDH	day	25.8205	0.632499	3.74687e-07	6.08492e-05	Day 63 vs. 56	3,4	-6.42633	UP
~day + sex	PHLPP1	sex	7.76788	-0.504998	0.00531835	0.151648	Day 63 vs. 56	3,4	-2.27422	DOWN
~day + sex	PIGZ	sex	14.2953	0.611394	0.000156255	0.0291478	Day 63 vs. 56	3,4	-3.80617	UP
~day + sex	PKMYT1	day	38.782	1.18821	4.73879e-10	2.8441e-07	Day 63 vs. 56	3,4	-9.32433	UP
~day + sex	PKN2	day	12.8124	-0.540864	0.000344323	0.00908803	Day 63 vs. 56	3,4	-3.46303	DOWN
~day + sex	PLAG1	day	16.252	-0.806727	5.54497e-05	0.00300645	Day 63 vs. 56	3,4	-4.2561	DOWN
~day + sex	PLB1	sex	7.20826	-0.617332	0.00725689	0.169499	Day 63 vs. 56	3,4	-2.13925	DOWN
~day + sex	PLCH2	sex	14.7572	0.526477	0.000122282	0.0471704	Day 56 vs. 0	3,4	-3.91264	UP
~day + sex	PLCH2	sex	27.1973	0.745809	1.83718e-07	0.000120877	Day 59 vs. 56	3,4	-6.73585	UP
~day + sex	PLCH2	sex	19.4799	0.663178	1.01666e-05	0.00470546	Day 63 vs. 56	3,4	-4.99283	UP
~day + sex	PLEK2	day	5.91502	0.518487	0.0150123	0.18599	Day 59 vs. 56	3,4	-1.82355	UP
~day + sex	PLGLB1	day	5.85269	-1.27679	0.0155533	0.190179	Day 59 vs. 56	3,4	-1.80818	DOWN
~day + sex	PLIN4	sex	7.75082	-0.773285	0.00536881	0.181371	Day 59 vs. 56	3,4	-2.27012	DOWN
~day + sex	PLK1	day	34.443	0.827044	4.38912e-09	1.45817e-06	Day 63 vs. 56	3,4	-8.35762	UP
~day + sex	PLXNB1	sex	16.8439	0.534658	4.05844e-05	0.0165942	Day 3 vs. 0	3,4	-4.39164	UP
~day + sex	PLXNB1	sex	15.4297	0.58099	8.56309e-05	0.0383599	Day 56 vs. 0	3,4	-4.06737	UP
~day + sex	PLXNB1	sex	11.1326	0.538529	0.000848246	0.0957934	Day 59 vs. 56	3,4	-3.07148	UP
~day + sex	PMP22	day	9.64048	0.589712	0.00190335	0.173412	Day 3 vs. 0	3,4	-2.72048	UP
~day + sex	POLR2K	sex	8.09952	0.913794	0.00442769	0.16746	Day 59 vs. 56	3,4	-2.35382	UP
~day + sex	POLR2K	day	5.36077	-0.654656	0.0205947	0.0795289	Day 63 vs. 56	3,4	-1.68624	DOWN
~day + sex	POLR2K	sex	9.95099	0.950158	0.00160763	0.0918753	Day 63 vs. 56	3,4	-2.79381	UP
~day + sex	PPP1R3B	sex	7.92855	-0.682907	0.00486607	0.174092	Day 59 vs. 56	3,4	-2.31282	DOWN
~day + sex	PRDX4	sex	8.31406	0.5435	0.00393393	0.13576	Day 63 vs. 56	3,4	-2.40517	UP
~day + sex	PRKX	sex	74.6636	-0.583772	5.58149e-18	5.17292e-15	Day 3 vs. 0	3,4	-17.2532	DOWN
~day + sex	PRKX	sex	67.8986	-0.523833	1.72125e-16	1.49393e-13	Day 56 vs. 0	3,4	-15.7642	DOWN
~day + sex	PRKX	sex	46.783	-0.51743	7.93e-12	6.44522e-09	Day 59 vs. 56	3,4	-11.1007	DOWN
~day + sex	PRKX	sex	36.1321	-0.524383	1.84387e-09	1.41404e-06	Day 63 vs. 56	3,4	-8.73427	DOWN
~day + sex	PRKY	sex	1131.04	10.6015	5.93555e-248	7.50145e-245	Day 3 vs. 0	3,4	-247.227	UP
~day + sex	PRKY	sex	711.007	10.3826	1.2084e-156	1.39842e-153	Day 56 vs. 0	3,4	-155.918	UP
~day + sex	PRKY	sex	945.937	10.0862	1.01373e-207	1.16723e-204	Day 59 vs. 56	3,4	-206.994	UP
~day + sex	PRKY	sex	842.338	10.5641	3.36701e-185	3.87319e-182	Day 63 vs. 56	3,4	-184.473	UP
~day + sex	PROCR	sex	13.8974	0.66205	0.000193069	0.0441532	Day 59 vs. 56	3,4	-3.71429	UP
~day + sex	PROK2	sex	7.60979	-0.841842	0.00580521	0.189292	Day 59 vs. 56	3,4	-2.23618	DOWN
~day + sex	PRRG4	sex	13.1266	-0.886641	0.000291132	0.0556724	Day 59 vs. 56	3,4	-3.53591	DOWN
~day + sex	PRRG4	sex	11.8175	-0.821921	0.000586755	0.0574437	Day 63 vs. 56	3,4	-3.23154	DOWN
~day + sex	PRSS33	day	12.0784	0.529025	0.000510093	0.0275311	Day 59 vs. 56	3,4	-3.29235	UP
~day + sex	PRTN3	day	5.4848	0.625718	0.0191825	0.0759948	Day 63 vs. 56	3,4	-1.71709	UP
~day + sex	PSMA4	sex	9.16062	0.519764	0.00247278	0.146455	Day 59 vs. 56	3,4	-2.60681	UP
~day + sex	PSMA6	sex	6.70624	0.599029	0.0096076	0.188197	Day 63 vs. 56	3,4	-2.01739	UP
~day + sex	PTAR1	day	8.44808	-0.599715	0.00365429	0.0309281	Day 63 vs. 56	3,4	-2.4372	DOWN
~day + sex	PTGES	day	5.02257	-0.560411	0.0250191	0.089728	Day 63 vs. 56	3,4	-1.60173	DOWN
~day + sex	PTGS2	day	11.689	-0.564352	0.000628697	0.0126142	Day 63 vs. 56	3,4	-3.20156	DOWN
~day + sex	PTK6	sex	9.65818	-0.517994	0.00188511	0.0985681	Day 63 vs. 56	3,4	-2.72466	DOWN
~day + sex	PTPRF	sex	12.0109	1.22783	0.000528892	0.125447	Day 3 vs. 0	3,4	-3.27663	UP
~day + sex	PTPRF	day	10.2061	0.74821	0.00139979	0.0192695	Day 63 vs. 56	3,4	-2.85394	UP
~day + sex	PTTG1	day	24.7611	0.548636	6.48943e-07	9.5298e-05	Day 63 vs. 56	3,4	-6.18779	UP
~day + sex	PYCR1	day	36.8663	0.895349	1.26512e-09	5.29202e-07	Day 63 vs. 56	3,4	-8.89787	UP
~day + sex	RAB20	sex	8.26981	-0.641066	0.00403096	0.137053	Day 63 vs. 56	3,4	-2.39459	DOWN
~day + sex	RAB33B	day	11.0658	-0.539561	0.000879345	0.0153398	Day 63 vs. 56	3,4	-3.05584	DOWN
~day + sex	RAD51	day	19.3907	0.615971	1.06523e-05	0.000967398	Day 63 vs. 56	3,4	-4.97256	UP
~day + sex	RAD51-AS1	day	8.86786	-0.675789	0.00290234	0.0274411	Day 63 vs. 56	3,4	-2.53725	DOWN
~day + sex	RAD54L	day	38.1797	1.04405	6.45205e-10	3.42554e-07	Day 63 vs. 56	3,4	-9.1903	UP
~day + sex	RBBP8	sex	7.4087	0.541285	0.00649091	0.166721	Day 63 vs. 56	3,4	-2.18769	UP
~day + sex	RBM47	sex	7.44122	-0.62165	0.00637466	0.197621	Day 59 vs. 56	3,4	-2.19554	DOWN
~day + sex	RBM5-AS1	day	15.1035	-0.642327	0.000101776	0.00444592	Day 63 vs. 56	3,4	-3.99236	DOWN
~day + sex	RGAG4	sex	11.5574	0.558126	0.000674806	0.16734	Day 56 vs. 0	3,4	-3.17082	UP
~day + sex	RGS18	day	8.70346	-0.603278	0.00317606	0.0284691	Day 63 vs. 56	3,4	-2.49811	DOWN
~day + sex	RHOBTB1	sex	8.13719	-0.732095	0.00433663	0.140094	Day 63 vs. 56	3,4	-2.36285	DOWN
~day + sex	RICTOR	day	11.2933	-0.662059	0.000777883	0.0141988	Day 63 vs. 56	3,4	-3.10909	DOWN
~day + sex	RNASE2	day	19.388	0.736103	1.06676e-05	0.0017755	Day 59 vs. 56	3,4	-4.97193	UP
~day + sex	RNASE3	day	22.9027	0.881266	1.70414e-06	0.000413089	Day 59 vs. 56	3,4	-5.76849	UP
~day + sex	RNF219	day	10.2829	-0.505053	0.00134271	0.0188688	Day 63 vs. 56	3,4	-2.87202	DOWN
~day + sex	RNF24	sex	8.34486	-0.630094	0.00386779	0.165463	Day 59 vs. 56	3,4	-2.41254	DOWN
~day + sex	RP11-261C10.3	sex	10.6153	-0.787216	0.00112156	0.104858	Day 59 vs. 56	3,4	-2.95018	DOWN
~day + sex	RP11-261C10.3	sex	7.30891	-0.721074	0.00686134	0.166923	Day 63 vs. 56	3,4	-2.16359	DOWN
~day + sex	RP11-290F20.1	sex	13.3385	-0.910474	0.000260007	0.0520654	Day 59 vs. 56	3,4	-3.58502	DOWN
~day + sex	RP11-290F20.1	sex	15.2384	-0.877194	9.47572e-05	0.0210972	Day 63 vs. 56	3,4	-4.02339	DOWN
~day + sex	RP11-290F20.2	sex	11.7899	-1.10476	0.000595524	0.167238	Day 56 vs. 0	3,4	-3.2251	DOWN
~day + sex	RP11-290F20.2	sex	8.85855	-0.800078	0.0029172	0.151789	Day 59 vs. 56	3,4	-2.53503	DOWN
~day + sex	RP11-290F20.2	sex	12.8572	-0.951867	0.00033618	0.0414342	Day 63 vs. 56	3,4	-3.47343	DOWN
~day + sex	RP11-473M20.5	sex	13.5637	-0.83269	0.000230597	0.0490179	Day 59 vs. 56	3,4	-3.63715	DOWN
~day + sex	RP11-473M20.5	sex	12.1692	-0.773917	0.000485858	0.0505696	Day 63 vs. 56	3,4	-3.31349	DOWN
~day + sex	RP11-63P12.6	day	12.0609	0.52426	0.000514892	0.0276819	Day 59 vs. 56	3,4	-3.28828	UP
~day + sex	RP11-7F17.5	day	9.48937	-0.58841	0.00206666	0.179567	Day 3 vs. 0	3,4	-2.68473	DOWN
~day + sex	RP11-7F17.5	day	13.8782	-0.728954	0.000195049	0.0135297	Day 59 vs. 56	3,4	-3.70986	DOWN
~day + sex	RP11-85F14.5	day	4.99132	-0.609306	0.0254748	0.090937	Day 63 vs. 56	3,4	-1.59389	DOWN
~day + sex	RP11-973H7.4	day	12.4369	-0.550639	0.000420944	0.00994984	Day 63 vs. 56	3,4	-3.37578	DOWN
~day + sex	RP6-109B7.3	sex	8.08359	0.614209	0.00446678	0.16746	Day 59 vs. 56	3,4	-2.35001	UP
~day + sex	RPL17	sex	10.8088	0.826626	0.00101021	0.104858	Day 59 vs. 56	3,4	-2.99559	UP
~day + sex	RPL17	sex	12.0289	0.747805	0.000523814	0.0533919	Day 63 vs. 56	3,4	-3.28082	UP
~day + sex	RPL21	sex	7.40443	0.639623	0.00650635	0.199774	Day 59 vs. 56	3,4	-2.18666	UP
~day + sex	RPL21	sex	6.39289	0.580298	0.0114578	0.195831	Day 63 vs. 56	3,4	-1.9409	UP
~day + sex	RPL21P28	day	5.72826	-0.632959	0.0166941	0.0697367	Day 63 vs. 56	3,4	-1.77744	DOWN
~day + sex	RPL23	sex	15.333	1.00711	9.01304e-05	0.0296508	Day 59 vs. 56	3,4	-4.04513	UP
~day + sex	RPL23	sex	16.5799	0.907094	4.66426e-05	0.013699	Day 63 vs. 56	3,4	-4.33122	UP
~day + sex	RPL23AP64	day	11.3425	-0.575762	0.000757523	0.0140737	Day 63 vs. 56	3,4	-3.1206	DOWN
~day + sex	RPL26	sex	10.6554	0.870612	0.00109751	0.104858	Day 59 vs. 56	3,4	-2.95959	UP
~day + sex	RPL26	sex	11.0604	0.711646	0.000881927	0.0680274	Day 63 vs. 56	3,4	-3.05457	UP
~day + sex	RPL27	sex	8.80505	0.609999	0.00300397	0.120012	Day 63 vs. 56	3,4	-2.5223	UP
~day + sex	RPL30	sex	10.6949	0.506729	0.00107432	0.0748986	Day 63 vs. 56	3,4	-2.96887	UP
~day + sex	RPL31	sex	9.1456	0.925635	0.00249317	0.146588	Day 59 vs. 56	3,4	-2.60325	UP
~day + sex	RPL31	sex	11.7893	0.830941	0.000595721	0.0575058	Day 63 vs. 56	3,4	-3.22496	UP
~day + sex	RPL34	sex	8.36795	0.915154	0.00381896	0.164895	Day 59 vs. 56	3,4	-2.41806	UP
~day + sex	RPL34	sex	8.9261	0.760006	0.00281124	0.116675	Day 63 vs. 56	3,4	-2.5511	UP
~day + sex	RPL35	sex	13.3706	0.541772	0.000255601	0.0367534	Day 63 vs. 56	3,4	-3.59244	UP
~day + sex	RPL36A	sex	8.17199	0.677352	0.00425421	0.16746	Day 59 vs. 56	3,4	-2.37118	UP
~day + sex	RPL36A	sex	8.97495	0.587325	0.00273707	0.116613	Day 63 vs. 56	3,4	-2.56271	UP
~day + sex	RPL39	sex	9.33175	0.98132	0.00225217	0.143402	Day 59 vs. 56	3,4	-2.6474	UP
~day + sex	RPL39	sex	10.1379	0.924861	0.00145252	0.0883508	Day 63 vs. 56	3,4	-2.83788	UP
~day + sex	RPL41	sex	10.0608	0.919696	0.00151454	0.11968	Day 59 vs. 56	3,4	-2.81972	UP
~day + sex	RPL41	sex	13.8557	0.917627	0.000197395	0.03364	Day 63 vs. 56	3,4	-3.70466	UP
~day + sex	RPL7	sex	13.0183	0.988645	0.000308458	0.0563525	Day 59 vs. 56	3,4	-3.5108	UP
~day + sex	RPL7	sex	11.7968	0.850715	0.000593337	0.0575058	Day 63 vs. 56	3,4	-3.2267	UP
~day + sex	RPL9	sex	10.7848	1.06671	0.00102338	0.104858	Day 59 vs. 56	3,4	-2.98996	UP
~day + sex	RPL9	sex	13.1532	1.05109	0.000287035	0.0392301	Day 63 vs. 56	3,4	-3.54206	UP
~day + sex	RPLP0	sex	18.2877	0.541317	1.89926e-05	0.00728261	Day 63 vs. 56	3,4	-4.72142	UP
~day + sex	RPS10	sex	8.78104	0.530935	0.00304377	0.153488	Day 59 vs. 56	3,4	-2.51659	UP
~day + sex	RPS10	sex	14.7593	0.511806	0.000122146	0.0247956	Day 63 vs. 56	3,4	-3.91312	UP
~day + sex	RPS15A	sex	8.40331	0.911387	0.00374538	0.163249	Day 59 vs. 56	3,4	-2.4265	UP
~day + sex	RPS15A	sex	10.8354	0.900121	0.000995753	0.0708524	Day 63 vs. 56	3,4	-3.00185	UP
~day + sex	RPS17	sex	11.7747	0.912719	0.000600414	0.0813326	Day 59 vs. 56	3,4	-3.22155	UP
~day + sex	RPS17	sex	15.8249	0.883403	6.9481e-05	0.0181127	Day 63 vs. 56	3,4	-4.15813	UP
~day + sex	RPS18	sex	9.46681	0.528165	0.00209223	0.136602	Day 59 vs. 56	3,4	-2.67939	UP
~day + sex	RPS18	sex	17.912	0.579064	2.31353e-05	0.00848676	Day 63 vs. 56	3,4	-4.63572	UP
~day + sex	RPS21	sex	11.3102	0.52191	0.000770805	0.066173	Day 63 vs. 56	3,4	-3.11306	UP
~day + sex	RPS27	sex	10.6352	0.938165	0.00110956	0.104858	Day 59 vs. 56	3,4	-2.95485	UP
~day + sex	RPS27	sex	14.1866	0.939751	0.000165548	0.0300688	Day 63 vs. 56	3,4	-3.78108	UP
~day + sex	RPS27L	sex	9.05061	0.779524	0.00262608	0.149936	Day 59 vs. 56	3,4	-2.58069	UP
~day + sex	RPS27L	sex	13.6241	0.739072	0.000223304	0.0354384	Day 63 vs. 56	3,4	-3.6511	UP
~day + sex	RPS29	sex	7.43999	0.717774	0.00637903	0.197621	Day 59 vs. 56	3,4	-2.19525	UP
~day + sex	RPS29	sex	11.6324	0.740226	0.000648129	0.0612793	Day 63 vs. 56	3,4	-3.18834	UP
~day + sex	RPS3A	sex	12.9541	1.1889	0.000319227	0.0565483	Day 59 vs. 56	3,4	-3.4959	UP
~day + sex	RPS3A	sex	13.6367	1.13624	0.000221807	0.0354384	Day 63 vs. 56	3,4	-3.65402	UP
~day + sex	RPS4Y1	sex	11062	13.354	0	0	Day 3 vs. 0	3,4	#NAME?	UP
~day + sex	RPS4Y1	sex	10278.9	13.2824	0	0	Day 56 vs. 0	3,4	#NAME?	UP
~day + sex	RPS4Y1	sex	12317.4	13.3685	0	0	Day 59 vs. 56	3,4	#NAME?	UP
~day + sex	RPS4Y1	sex	13775.9	13.2662	0	0	Day 63 vs. 56	3,4	#NAME?	UP
~day + sex	RPS7	sex	12.6909	1.11708	0.00036744	0.0628245	Day 59 vs. 56	3,4	-3.43481	UP
~day + sex	RPS7	sex	13.0055	1.05366	0.000310582	0.040068	Day 63 vs. 56	3,4	-3.50782	UP
~day + sex	RPSAP9	sex	6.61652	1.06816	0.0101037	0.190359	Day 63 vs. 56	3,4	-1.99552	UP
~day + sex	RRM2	day	27.6525	1.00378	1.45187e-07	2.67221e-05	Day 63 vs. 56	3,4	-6.83807	UP
~day + sex	RRM2B	day	11.5106	-0.522759	0.000692018	0.0133814	Day 63 vs. 56	3,4	-3.15988	DOWN
~day + sex	RSAD2	day	11.3452	1.08121	0.000756431	0.0346051	Day 59 vs. 56	3,4	-3.12123	UP
~day + sex	RSL24D1	sex	8.52889	1.07675	0.00349553	0.159097	Day 59 vs. 56	3,4	-2.45649	UP
~day + sex	RSL24D1	day	4.18382	-0.63703	0.0408116	0.122765	Day 63 vs. 56	3,4	-1.38922	DOWN
~day + sex	RSL24D1	sex	8.43853	1.02964	0.00367353	0.132393	Day 63 vs. 56	3,4	-2.43492	UP
~day + sex	RTKN2	day	12.1186	-0.50878	0.000499203	0.0109381	Day 63 vs. 56	3,4	-3.30172	DOWN
~day + sex	RTN2	sex	8.16641	-0.500469	0.00426733	0.16746	Day 59 vs. 56	3,4	-2.36984	DOWN
~day + sex	RTN2	sex	9.63096	-0.582304	0.00191324	0.0988615	Day 63 vs. 56	3,4	-2.71823	DOWN
~day + sex	RTP4	day	29.578	0.638933	5.37114e-08	4.36547e-05	Day 59 vs. 56	3,4	-7.26993	UP
~day + sex	RWDD1	sex	12.1308	0.549664	0.000495946	0.0736826	Day 59 vs. 56	3,4	-3.30457	UP
~day + sex	SAMD12	sex	7.15701	0.866181	0.00746715	0.170657	Day 63 vs. 56	3,4	-2.12684	UP
~day + sex	SAMD9	day	8.84332	-0.505561	0.00294164	0.0275767	Day 63 vs. 56	3,4	-2.53141	DOWN
~day + sex	SCML1	day	7.45833	-0.83672	0.00631436	0.0407561	Day 63 vs. 56	3,4	-2.19967	DOWN
~day + sex	SCN1B	sex	7.29694	-0.656845	0.00690722	0.167276	Day 63 vs. 56	3,4	-2.1607	DOWN
~day + sex	SCO2	day	16.5369	0.525579	4.77129e-05	0.00501447	Day 59 vs. 56	3,4	-4.32136	UP
~day + sex	SCOC	day	5.26387	-0.605043	0.0217726	0.0823873	Day 63 vs. 56	3,4	-1.66209	DOWN
~day + sex	SDC1	day	42.2902	1.41367	7.86861e-11	7.63167e-08	Day 63 vs. 56	3,4	-10.1041	UP
~day + sex	SDC2	day	8.6	-0.834079	0.00336163	0.0839899	Day 59 vs. 56	3,4	-2.47345	DOWN
~day + sex	SDC3	day	14.7689	0.634823	0.000121526	0.0101152	Day 59 vs. 56	3,4	-3.91533	UP
~day + sex	SDSL	day	18.1698	-0.530614	2.02058e-05	0.155111	Day 56 vs. 0	3,4	-4.69452	DOWN
~day + sex	SEC14L5	day	7.32229	0.573529	0.00681047	0.0422525	Day 63 vs. 56	3,4	-2.16682	UP
~day + sex	SELL	sex	10.4307	-0.509756	0.00123937	0.080467	Day 63 vs. 56	3,4	-2.9068	DOWN
~day + sex	2024-09-04	day	14.7011	0.825219	0.000125972	0.0103604	Day 59 vs. 56	3,4	-3.89973	UP
~day + sex	2024-09-04	sex	6.36364	-0.915828	0.0116482	0.196698	Day 63 vs. 56	3,4	-1.93374	DOWN
~day + sex	SERPING1	day	12.42	0.991043	0.000424756	0.0246591	Day 59 vs. 56	3,4	-3.37186	UP
~day + sex	SFRP2	day	4.02295	0.659597	0.0448851	0.130742	Day 63 vs. 56	3,4	-1.3479	UP
~day + sex	SFTPD	day	8.36949	0.677284	0.00381572	0.0908842	Day 59 vs. 56	3,4	-2.41842	UP
~day + sex	SFTPD	sex	7.69562	1.33015	0.00553549	0.184744	Day 59 vs. 56	3,4	-2.25684	UP
~day + sex	SFTPD	sex	11.0353	1.29135	0.000893933	0.0680274	Day 63 vs. 56	3,4	-3.04869	UP
~day + sex	SHCBP1	day	27.6921	0.820284	1.42245e-07	2.65345e-05	Day 63 vs. 56	3,4	-6.84696	UP
~day + sex	SIGLEC8	day	24.3592	0.608373	7.99428e-07	0.00026018	Day 59 vs. 56	3,4	-6.09722	UP
~day + sex	SIPA1L2	sex	9.96763	-0.811413	0.00159317	0.122293	Day 59 vs. 56	3,4	-2.79774	DOWN
~day + sex	SIPA1L2	sex	8.43338	-0.871608	0.00368394	0.132393	Day 63 vs. 56	3,4	-2.43369	DOWN
~day + sex	SIRPA	sex	8.53797	-0.513494	0.00347813	0.159097	Day 59 vs. 56	3,4	-2.45865	DOWN
~day + sex	SIRPA	sex	6.93025	-0.502893	0.00847498	0.181333	Day 63 vs. 56	3,4	-2.07186	DOWN
~day + sex	SKA1	day	26.5742	0.639944	2.53612e-07	4.32204e-05	Day 63 vs. 56	3,4	-6.59583	UP
~day + sex	SLC1A4	day	25.019	0.505482	5.67675e-07	8.70687e-05	Day 63 vs. 56	3,4	-6.2459	UP
~day + sex	SLC22A1	day	6.51147	-0.516448	0.0107181	0.15457	Day 59 vs. 56	3,4	-1.96988	DOWN
~day + sex	SLC22A16	day	16.1676	0.528975	5.79781e-05	0.035044	Day 3 vs. 0	3,4	-4.23674	UP
~day + sex	SLC29A1	day	27.1742	0.557529	1.85928e-07	9.88062e-05	Day 59 vs. 56	3,4	-6.73066	UP
~day + sex	SLC2A13	day	5.21426	-0.555329	0.0224024	0.0837829	Day 63 vs. 56	3,4	-1.64971	DOWN
~day + sex	SLC2A5	day	28.6987	0.657471	8.45621e-08	1.74223e-05	Day 63 vs. 56	3,4	-7.07282	UP
~day + sex	SLC39A10	day	12.2506	-0.520921	0.000465098	0.0105744	Day 63 vs. 56	3,4	-3.33246	DOWN
~day + sex	SLC40A1	sex	8.54984	-0.583724	0.00345552	0.159097	Day 59 vs. 56	3,4	-2.46149	DOWN
~day + sex	SLC40A1	sex	7.34508	-0.541911	0.00672465	0.166923	Day 63 vs. 56	3,4	-2.17233	DOWN
~day + sex	SLC45A1	sex	17.9227	0.524901	2.30059e-05	0.010317	Day 3 vs. 0	3,4	-4.63816	UP
~day + sex	SLC47A1	day	14.894	0.765768	0.000113723	0.00958116	Day 59 vs. 56	3,4	-3.94415	UP
~day + sex	SLC4A1	sex	7.66901	-1.13863	0.00561774	0.185694	Day 59 vs. 56	3,4	-2.25044	DOWN
~day + sex	SLC4A1	sex	6.82784	-0.995287	0.00897477	0.184754	Day 63 vs. 56	3,4	-2.04698	DOWN
~day + sex	SLC4A7	day	10.8319	-0.581854	0.000997668	0.0162605	Day 63 vs. 56	3,4	-3.00101	DOWN
~day + sex	SLCO4A1	day	27.3278	0.687732	1.71721e-07	3.11899e-05	Day 63 vs. 56	3,4	-6.76518	UP
~day + sex	SLFN12L	day	7.45469	-0.673831	0.00632713	0.0407561	Day 63 vs. 56	3,4	-2.19879	DOWN
~day + sex	SNHG8	sex	9.76914	0.515662	0.00177465	0.127167	Day 59 vs. 56	3,4	-2.75089	UP
~day + sex	SNRK-AS1	day	4.18306	-0.661798	0.0408298	0.122792	Day 63 vs. 56	3,4	-1.38902	DOWN
~day + sex	SNX16	day	4.94645	-0.51308	0.0261443	0.0923716	Day 63 vs. 56	3,4	-1.58262	DOWN
~day + sex	SNX4	sex	7.87965	0.617553	0.00499941	0.148022	Day 63 vs. 56	3,4	-2.30108	UP
~day + sex	SOCS3	sex	8.34438	-0.864568	0.00386882	0.134573	Day 63 vs. 56	3,4	-2.41242	DOWN
~day + sex	SPAG16	sex	6.99848	0.56532	0.00815791	0.178172	Day 63 vs. 56	3,4	-2.08842	UP
~day + sex	SPAG5	day	45.5498	0.738384	1.4881e-11	2.56771e-08	Day 63 vs. 56	3,4	-10.8274	UP
~day + sex	SPATA1	day	6.41629	-0.557086	0.0113078	0.0555831	Day 63 vs. 56	3,4	-1.94662	DOWN
~day + sex	SPP1	day	18.5462	-1.36392	1.6584e-05	0.00246388	Day 59 vs. 56	3,4	-4.78031	DOWN
~day + sex	SPP1	day	4.18996	-0.572334	0.0406641	0.12248	Day 63 vs. 56	3,4	-1.39079	DOWN
~day + sex	SRGAP2C	day	9.38281	-0.546382	0.0021903	0.0239769	Day 63 vs. 56	3,4	-2.6595	DOWN
~day + sex	SSPN	sex	14.6541	-0.558113	0.000129151	0.048526	Day 3 vs. 0	3,4	-3.8889	DOWN
~day + sex	STIL	day	14.7567	0.567393	0.000122313	0.00495135	Day 63 vs. 56	3,4	-3.91253	UP
~day + sex	STS	sex	12.512	-0.538338	0.000404357	0.046452	Day 63 vs. 56	3,4	-3.39324	DOWN
~day + sex	STYK1	sex	6.54324	0.704594	0.0105283	0.19179	Day 63 vs. 56	3,4	-1.97764	UP
~day + sex	SYCP2	day	7.59762	-0.849621	0.00584454	0.0390182	Day 63 vs. 56	3,4	-2.23325	DOWN
~day + sex	SYT2	sex	13.0092	-0.743153	0.000309965	0.0563525	Day 59 vs. 56	3,4	-3.50869	DOWN
~day + sex	SYT2	sex	9.21212	-0.557438	0.00240419	0.111045	Day 63 vs. 56	3,4	-2.61903	DOWN
~day + sex	TCEAL1	sex	10.8375	0.611732	0.000994631	0.0708524	Day 63 vs. 56	3,4	-3.00234	UP
~day + sex	TCL6	day	6.68764	-0.549232	0.00970837	0.0511701	Day 63 vs. 56	3,4	-2.01285	DOWN
~day + sex	TCN2	day	34.4092	0.610367	4.46618e-09	6.17093e-06	Day 59 vs. 56	3,4	-8.35006	UP
~day + sex	TFEC	day	6.09775	-0.53835	0.0135354	0.0614817	Day 63 vs. 56	3,4	-1.86853	DOWN
~day + sex	TGFA	sex	11.1694	-0.753121	0.000831593	0.0957934	Day 59 vs. 56	3,4	-3.08009	DOWN
~day + sex	TICRR	day	16.536	1.16671	4.77339e-05	0.0027324	Day 63 vs. 56	3,4	-4.32117	UP
~day + sex	TIMP2	sex	12.2432	-0.511577	0.000466945	0.0498539	Day 63 vs. 56	3,4	-3.33073	DOWN
~day + sex	TK1	day	26.696	0.922164	2.38116e-07	4.10869e-05	Day 63 vs. 56	3,4	-6.62321	UP
~day + sex	TLR1	sex	6.34665	-0.507517	0.0117603	0.197424	Day 63 vs. 56	3,4	-1.92958	DOWN
~day + sex	TLR2	sex	8.84954	-0.571763	0.00293162	0.119024	Day 63 vs. 56	3,4	-2.53289	DOWN
~day + sex	TMCO1	sex	7.91034	0.57686	0.0049153	0.147698	Day 63 vs. 56	3,4	-2.30845	UP
~day + sex	TMEM123	day	14.5853	-0.501617	0.000133958	0.00523838	Day 63 vs. 56	3,4	-3.87303	DOWN
~day + sex	TMEM158	day	11.3331	0.580541	0.000761378	0.0346051	Day 59 vs. 56	3,4	-3.1184	UP
~day + sex	TMEM183B	sex	6.9152	-1.74129	0.00854661	0.181504	Day 63 vs. 56	3,4	-2.06821	DOWN
~day + sex	TMEM252	day	9.33412	-0.812962	0.00224926	0.0241908	Day 63 vs. 56	3,4	-2.64796	DOWN
~day + sex	TMEM252	sex	6.72667	-0.767264	0.00949818	0.188084	Day 63 vs. 56	3,4	-2.02236	DOWN
~day + sex	TMEM256	sex	8.55649	0.631449	0.00344293	0.159097	Day 59 vs. 56	3,4	-2.46307	UP
~day + sex	TMEM256	sex	9.47093	0.613689	0.00208753	0.102549	Day 63 vs. 56	3,4	-2.68037	UP
~day + sex	TMEM51	sex	11.6071	1.05006	0.00065699	0.16734	Day 56 vs. 0	3,4	-3.18244	UP
~day + sex	TMEM51	day	9.2841	0.61293	0.00231151	0.0680579	Day 59 vs. 56	3,4	-2.6361	UP
~day + sex	TMEM51	sex	11.2021	1.06199	0.00081706	0.0957934	Day 59 vs. 56	3,4	-3.08775	UP
~day + sex	TMEM51	sex	8.78281	1.21059	0.00304083	0.120274	Day 63 vs. 56	3,4	-2.51701	UP
~day + sex	TMSB4Y	sex	635.072	5.72722	3.94206e-140	4.21558e-137	Day 3 vs. 0	3,4	-139.404	UP
~day + sex	TMSB4Y	sex	528.182	5.54093	7.02186e-117	7.50097e-114	Day 56 vs. 0	3,4	-116.154	UP
~day + sex	TMSB4Y	sex	386.346	5.5962	5.16974e-86	5.49463e-83	Day 59 vs. 56	3,4	-85.2865	UP
~day + sex	TMSB4Y	sex	689.552	5.93525	5.59459e-152	5.94059e-149	Day 63 vs. 56	3,4	-151.252	UP
~day + sex	TMTC3	day	7.22083	-0.586175	0.00720624	0.0434199	Day 63 vs. 56	3,4	-2.14229	DOWN
~day + sex	TNFRSF13B	day	50.5038	0.705309	1.18934e-12	5.00249e-09	Day 63 vs. 56	3,4	-11.9247	UP
~day + sex	TNFRSF17	day	12.151	0.722923	0.000490617	0.0108014	Day 63 vs. 56	3,4	-3.30926	UP
~day + sex	TNNT1	day	18.3639	0.568211	1.82481e-05	0.00260147	Day 59 vs. 56	3,4	-4.73878	UP
~day + sex	TOMM7	sex	12.3156	0.752856	0.000449189	0.0682026	Day 59 vs. 56	3,4	-3.34757	UP
~day + sex	TOMM7	sex	15.5075	0.728151	8.21806e-05	0.0199021	Day 63 vs. 56	3,4	-4.08523	UP
~day + sex	TOP2A	day	15.6571	0.819492	7.59281e-05	0.00367758	Day 63 vs. 56	3,4	-4.1196	UP
~day + sex	TP53INP2	day	28.1085	-0.588408	1.14704e-07	7.54697e-05	Day 59 vs. 56	3,4	-6.94042	DOWN
~day + sex	TP53TG1	sex	8.82114	0.501466	0.00297761	0.151789	Day 59 vs. 56	3,4	-2.52613	UP
~day + sex	TPSAB1	sex	7.78634	1.88653	0.00526427	0.179756	Day 59 vs. 56	3,4	-2.27866	UP
~day + sex	TPT1	sex	11.1847	0.603431	0.000824729	0.066968	Day 63 vs. 56	3,4	-3.08369	UP
~day + sex	TPX2	day	29.6558	0.95921	5.15989e-08	1.18712e-05	Day 63 vs. 56	3,4	-7.28736	UP
~day + sex	TRAIP	day	19.8039	0.506879	8.58074e-06	0.000816886	Day 63 vs. 56	3,4	-5.06648	UP
~day + sex	TRANK1	sex	10.1664	-0.52932	0.00143027	0.0883508	Day 63 vs. 56	3,4	-2.84458	DOWN
~day + sex	TRAT1	day	7.38999	-0.501589	0.00655878	0.0414549	Day 63 vs. 56	3,4	-2.18318	DOWN
~day + sex	TRIM23	day	8.97241	-0.503441	0.00274086	0.026533	Day 63 vs. 56	3,4	-2.56211	DOWN
~day + sex	TRIM61	sex	12.4468	0.98724	0.000418717	0.0650046	Day 59 vs. 56	3,4	-3.37808	UP
~day + sex	TRIM74	sex	9.16102	1.18224	0.00247224	0.146455	Day 59 vs. 56	3,4	-2.60691	UP
~day + sex	TRIP13	day	43.3823	1.12782	4.50251e-11	5.65024e-08	Day 63 vs. 56	3,4	-10.3465	UP
~day + sex	TRMT13	day	12.1994	-0.535387	0.00047806	0.010682	Day 63 vs. 56	3,4	-3.32052	DOWN
~day + sex	TROAP	day	29.5042	1.03958	5.57948e-08	1.26087e-05	Day 63 vs. 56	3,4	-7.25341	UP
~day + sex	TSIX	sex	45.2067	-1.32239	1.77295e-11	1.36931e-08	Day 3 vs. 0	3,4	-10.7513	DOWN
~day + sex	TSIX	sex	52.932	-1.22977	3.4529e-13	2.66391e-10	Day 56 vs. 0	3,4	-12.4618	DOWN
~day + sex	TSIX	sex	45.6556	-1.01685	1.40985e-11	1.08222e-08	Day 59 vs. 56	3,4	-10.8508	DOWN
~day + sex	TSIX	sex	21.2664	-1.25971	3.99682e-06	0.00220688	Day 63 vs. 56	3,4	-5.39829	DOWN
~day + sex	TSPEAR	day	26.8802	-1.15688	2.1647e-07	0.00010682	Day 59 vs. 56	3,4	-6.6646	DOWN
~day + sex	TSPEAR	day	4.3588	-0.776566	0.0368183	0.114821	Day 63 vs. 56	3,4	-1.43394	DOWN
~day + sex	TTC9	sex	6.57002	0.520751	0.0103711	0.191067	Day 63 vs. 56	3,4	-1.98418	UP
~day + sex	TTTY15	sex	1027.08	7.04392	2.33654e-225	2.70689e-222	Day 3 vs. 0	3,4	-224.631	UP
~day + sex	TTTY15	sex	1285.25	7.10679	1.8164e-281	2.29313e-278	Day 56 vs. 0	3,4	-280.741	UP
~day + sex	TTTY15	sex	2463.49	7.33685	0	0	Day 59 vs. 56	3,4	#NAME?	UP
~day + sex	TTTY15	sex	1725.81	7.01133	0	0	Day 63 vs. 56	3,4	#NAME?	UP
~day + sex	TUBB4A	sex	12.7238	0.533813	0.000361033	0.111535	Day 3 vs. 0	3,4	-3.44245	UP
~day + sex	TWF1	day	8.7392	-0.566955	0.0031144	0.028228	Day 63 vs. 56	3,4	-2.50663	DOWN
~day + sex	TXLNB	day	6.76118	-0.578669	0.00931624	0.0496914	Day 63 vs. 56	3,4	-2.03076	DOWN
~day + sex	TXLNG	sex	22.9942	-0.517179	1.62488e-06	0.000903564	Day 3 vs. 0	3,4	-5.78918	DOWN
~day + sex	TXLNG2P	sex	4581.64	9.79623	0	0	Day 3 vs. 0	3,4	#NAME?	UP
~day + sex	TXLNG2P	sex	5761.46	9.88634	0	0	Day 56 vs. 0	3,4	#NAME?	UP
~day + sex	TXLNG2P	sex	5112.67	9.95227	0	0	Day 59 vs. 56	3,4	#NAME?	UP
~day + sex	TXLNG2P	sex	3602.28	9.76896	0	0	Day 63 vs. 56	3,4	#NAME?	UP
~day + sex	TXNDC5	day	39.4851	0.962734	3.30576e-10	2.30468e-07	Day 63 vs. 56	3,4	-9.48073	UP
~day + sex	TXNDC9	sex	7.82923	0.595322	0.00514079	0.177856	Day 59 vs. 56	3,4	-2.28897	UP
~day + sex	TYMS	day	24.7173	0.945262	6.6384e-07	9.64595e-05	Day 63 vs. 56	3,4	-6.17794	UP
~day + sex	UBE2C	day	30.2512	0.789728	3.79564e-08	9.3452e-06	Day 63 vs. 56	3,4	-7.42071	UP
~day + sex	UPK3A	day	12.2905	0.508871	0.000455276	0.025994	Day 59 vs. 56	3,4	-3.34173	UP
~day + sex	UQCRQ	sex	10.928	0.639177	0.000947242	0.069277	Day 63 vs. 56	3,4	-3.02354	UP
~day + sex	USP32P1	day	5.35605	-0.619577	0.0206505	0.0796476	Day 63 vs. 56	3,4	-1.68507	DOWN
~day + sex	USP32P2	day	10.0301	-0.544819	0.00154004	0.0204019	Day 63 vs. 56	3,4	-2.81247	DOWN
~day + sex	USP44	day	21.3631	-0.595873	3.80007e-06	0.000426473	Day 63 vs. 56	3,4	-5.42021	DOWN
~day + sex	USP53	day	11.3301	-0.53892	0.000762616	0.0140737	Day 63 vs. 56	3,4	-3.11769	DOWN
~day + sex	USP9Y	sex	3477.6	9.85719	0	0	Day 3 vs. 0	3,4	#NAME?	UP
~day + sex	USP9Y	sex	5533.58	9.98026	0	0	Day 56 vs. 0	3,4	#NAME?	UP
~day + sex	USP9Y	sex	2839.46	9.90875	0	0	Day 59 vs. 56	3,4	#NAME?	UP
~day + sex	USP9Y	sex	2763.9	9.78008	0	0	Day 63 vs. 56	3,4	#NAME?	UP
~day + sex	UTY	sex	3789.19	10.1966	0	0	Day 3 vs. 0	3,4	#NAME?	UP
~day + sex	UTY	sex	3060.81	9.9475	0	0	Day 56 vs. 0	3,4	#NAME?	UP
~day + sex	UTY	sex	1298.41	9.61215	2.5012e-284	3.14174e-281	Day 59 vs. 56	3,4	-283.602	UP
~day + sex	UTY	sex	2327.75	9.76881	0	0	Day 63 vs. 56	3,4	#NAME?	UP
~day + sex	VASH1	sex	12.2629	0.741076	0.000462056	0.12431	Day 3 vs. 0	3,4	-3.33531	UP
~day + sex	VASH1	sex	10.4503	0.74096	0.00122628	0.107425	Day 59 vs. 56	3,4	-2.91141	UP
~day + sex	VASH1	sex	13.6592	0.767657	0.000219163	0.0354384	Day 63 vs. 56	3,4	-3.65923	UP
~day + sex	VIL1	sex	9.17965	-1.09003	0.00244721	0.146455	Day 59 vs. 56	3,4	-2.61133	DOWN
~day + sex	VMO1	day	7.30691	0.743075	0.006869	0.124389	Day 59 vs. 56	3,4	-2.16311	UP
~day + sex	VSTM1	day	19.391	0.523493	1.06508e-05	0.0017755	Day 59 vs. 56	3,4	-4.97262	UP
~day + sex	WDFY3	sex	6.37953	-0.659785	0.0115444	0.196255	Day 63 vs. 56	3,4	-1.93763	DOWN
~day + sex	WNT5B	day	4.54645	0.551675	0.0329872	0.106923	Day 63 vs. 56	3,4	-1.48166	UP
~day + sex	XIST	sex	1372.83	-13.2631	1.68454e-300	2.34185e-297	Day 3 vs. 0	3,4	-299.774	DOWN
~day + sex	XIST	sex	2163.48	-13.4482	0	0	Day 56 vs. 0	3,4	#NAME?	DOWN
~day + sex	XIST	sex	1939.75	-13.2739	0	0	Day 59 vs. 56	3,4	#NAME?	DOWN
~day + sex	XIST	sex	2014.03	-12.904	0	0	Day 63 vs. 56	3,4	#NAME?	DOWN
~day + sex	XRCC6BP1	sex	8.61074	0.533798	0.00334186	0.159097	Day 59 vs. 56	3,4	-2.47601	UP
~day + sex	XRCC6BP1	sex	8.96128	0.54109	0.00275761	0.116675	Day 63 vs. 56	3,4	-2.55947	UP
~day + sex	YBX3	sex	9.24312	-0.96234	0.00236381	0.144517	Day 59 vs. 56	3,4	-2.62639	DOWN
~day + sex	YBX3	sex	7.57167	-0.81098	0.00592929	0.159859	Day 63 vs. 56	3,4	-2.227	DOWN
~day + sex	ZBTB32	day	48.1685	0.631256	3.9112e-12	8.99837e-09	Day 63 vs. 56	3,4	-11.4077	UP
~day + sex	ZBTB41	day	15.0952	-0.684858	0.000102221	0.00445129	Day 63 vs. 56	3,4	-3.99046	DOWN
~day + sex	ZDHHC11B	day	9.88392	-0.511429	0.00166729	0.0552445	Day 59 vs. 56	3,4	-2.77799	DOWN
~day + sex	ZDHHC17	day	9.97359	-0.556657	0.00158802	0.0206412	Day 63 vs. 56	3,4	-2.79915	DOWN
~day + sex	ZFP36L1	sex	13.6111	-0.580547	0.000224856	0.0485444	Day 59 vs. 56	3,4	-3.64809	DOWN
~day + sex	ZFP36L1	sex	15.3919	-0.617183	8.73623e-05	0.02048	Day 63 vs. 56	3,4	-4.05868	DOWN
~day + sex	ZFX	sex	34.7277	-0.620567	3.79192e-09	2.51025e-06	Day 3 vs. 0	3,4	-8.42114	DOWN
~day + sex	ZFX	sex	32.916	-0.601211	9.62273e-09	6.68154e-06	Day 56 vs. 0	3,4	-8.0167	DOWN
~day + sex	ZFX	sex	20.4352	-0.628007	6.1686e-06	0.00355131	Day 59 vs. 56	3,4	-5.20981	DOWN
~day + sex	ZFX	sex	24.2679	-0.651924	8.38238e-07	0.000551002	Day 63 vs. 56	3,4	-6.07663	DOWN
~day + sex	ZFY	sex	2000.96	8.14763	0	0	Day 3 vs. 0	3,4	#NAME?	UP
~day + sex	ZFY	sex	1965.85	8.12758	0	0	Day 56 vs. 0	3,4	#NAME?	UP
~day + sex	ZFY	sex	1868.25	8.19673	0	0	Day 59 vs. 56	3,4	#NAME?	UP
~day + sex	ZFY	sex	1058.38	7.79094	3.66708e-232	4.60185e-229	Day 63 vs. 56	3,4	-231.436	UP
~day + sex	ZG16B	day	9.96842	0.546755	0.00159248	0.0541952	Day 59 vs. 56	3,4	-2.79793	UP
~day + sex	ZMAT1	day	7.90456	-0.720108	0.00493104	0.0359622	Day 63 vs. 56	3,4	-2.30706	DOWN
~day + sex	ZMYM1	day	9.30187	-0.521545	0.0022892	0.0242704	Day 63 vs. 56	3,4	-2.64032	DOWN
~day + sex	ZNF117	day	9.67528	-0.708804	0.00186764	0.0222057	Day 63 vs. 56	3,4	-2.72871	DOWN
~day + sex	ZNF121	day	5.522	-0.684086	0.0187788	0.0749414	Day 63 vs. 56	3,4	-1.72633	DOWN
~day + sex	ZNF141	day	16.4614	-0.629155	4.96513e-05	0.00276	Day 63 vs. 56	3,4	-4.30407	DOWN
~day + sex	ZNF22	sex	7.97318	0.526224	0.00474755	0.14627	Day 63 vs. 56	3,4	-2.32353	UP
~day + sex	ZNF267	day	7.13348	-0.606536	0.00756577	0.0444127	Day 63 vs. 56	3,4	-2.12115	DOWN
~day + sex	ZNF292	day	9.48352	-0.532405	0.00207326	0.0233056	Day 63 vs. 56	3,4	-2.68335	DOWN
~day + sex	ZNF354B	day	7.89561	-0.566168	0.0049555	0.03606	Day 63 vs. 56	3,4	-2.30491	DOWN
~day + sex	ZNF438	sex	8.55674	-0.604889	0.00344246	0.159097	Day 59 vs. 56	3,4	-2.46313	DOWN
~day + sex	ZNF438	sex	10.6263	-0.666075	0.00111493	0.0765698	Day 63 vs. 56	3,4	-2.95275	DOWN
~day + sex	ZNF441	day	9.21211	-0.698875	0.0024042	0.0248943	Day 63 vs. 56	3,4	-2.61903	DOWN
~day + sex	ZNF550	day	12.9846	-0.506187	0.000314063	0.00860484	Day 63 vs. 56	3,4	-3.50298	DOWN
~day + sex	ZNF571	day	15.4613	-0.7101	8.4213e-05	0.00388788	Day 63 vs. 56	3,4	-4.07462	DOWN
~day + sex	ZNF594	day	5.13257	-0.530206	0.023481	0.0862511	Day 63 vs. 56	3,4	-1.62928	DOWN
~day + sex	ZNF680	day	6.14685	-0.725011	0.0131647	0.0606003	Day 63 vs. 56	3,4	-1.88059	DOWN
~day + sex	ZNF703	day	11.3039	0.538824	0.000773445	0.0350109	Day 59 vs. 56	3,4	-3.11157	UP
~day + sex	ZNF708	day	11.1721	-0.559656	0.000830371	0.0147712	Day 63 vs. 56	3,4	-3.08073	DOWN
~day + sex	ZNF736	day	6.77078	-0.675342	0.00926621	0.0495586	Day 63 vs. 56	3,4	-2.0331	DOWN
~day + sex	ZNF890P	sex	11.4971	-1.01825	0.000697066	0.146828	Day 3 vs. 0	3,4	-3.15673	DOWN
~day + sex	ZNF890P	sex	13.2379	-1.10983	0.000274352	0.0886031	Day 56 vs. 0	3,4	-3.56169	DOWN
~day + sex	ZNF890P	sex	6.26101	-0.797068	0.0123424	0.199036	Day 63 vs. 56	3,4	-1.9086	DOWN
~day + sex	ZRANB2-AS1	day	5.67553	-0.537647	0.0172032	0.0711413	Day 63 vs. 56	3,4	-1.76439	DOWN
~day + sex	ZWINT	day	30.4887	0.646105	3.3582e-08	8.58455e-06	Day 63 vs. 56	3,4	-7.47389	UP

## Sheet: gene modules
gene	module_color	module_name
CPXM1	brown	BCELL
WNT5B	brown	BCELL
HEY1	brown	BCELL
KISS1R	brown	BCELL
C19orf33	brown	BCELL
PTPRF	brown	BCELL
PHGDH	brown	BCELL
ZBTB32	brown	BCELL
PARM1	brown	BCELL
TNFRSF13B	brown	BCELL
MYO1D	brown	BCELL
LOC102723407	brown	BCELL
LOC102723435	brown	BCELL
LOC102724835	brown	BCELL
BHLHA15	brown	BCELL
PYCR1	brown	BCELL
BMS1P20	brown	BCELL
GLDC	brown	BCELL
MZB1	brown	BCELL
TXNDC5	brown	BCELL
GPRC5D	brown	BCELL
IGLL5	brown	BCELL
ELK2AP	brown	BCELL
LOC102724332	brown	BCELL
LOC102724469	brown	BCELL
MIXL1	brown	BCELL
SDC1	brown	BCELL
CHPF	brown	BCELL
NT5DC2	brown	BCELL
ABCB9	brown	BCELL
ITM2C	brown	BCELL
KLK1	brown	BCELL
LAMC1	brown	BCELL
BHLHE41	brown	BCELL
LOC102724543	brown	BCELL
FER1L4	brown	BCELL
MOXD1	brown	BCELL
LOC642131	brown	BCELL
SLC2A5	brown	BCELL
MIR650	brown	BCELL
HRASLS2	brown	BCELL
TNFRSF17	brown	BCELL
KCNN3	brown	BCELL
LOC101929107	brown	BCELL
ALAS2	blue	MITOSIS
PLEK2	blue	MITOSIS
SFRP2	blue	MITOSIS
AKR1C1	blue	MITOSIS
LAMP5	blue	MITOSIS
NID1	blue	MITOSIS
SLC47A1	blue	MITOSIS
HIST1H2BO	blue	MITOSIS
TMEM158	blue	MITOSIS
ITGA2B	blue	MITOSIS
SEC14L5	blue	MITOSIS
NBL1	blue	MITOSIS
RP11-973H7.4	blue	MITOSIS
UPK3A	blue	MITOSIS
MCM2	blue	MITOSIS
CCNF	blue	MITOSIS
FOXM1	blue	MITOSIS
ESPL1	blue	MITOSIS
NCAPH	blue	MITOSIS
TICRR	blue	MITOSIS
GSG2	blue	MITOSIS
KIF20A	blue	MITOSIS
CCNE1	blue	MITOSIS
BUB1B	blue	MITOSIS
CENPF	blue	MITOSIS
E2F8	blue	MITOSIS
CIT	blue	MITOSIS
SPAG5	blue	MITOSIS
MCM4	blue	MITOSIS
ORC1	blue	MITOSIS
EXO1	blue	MITOSIS
KIF4A	blue	MITOSIS
MCM10	blue	MITOSIS
AURKA	blue	MITOSIS
AURKB	blue	MITOSIS
UBE2C	blue	MITOSIS
CDCA3	blue	MITOSIS
CENPM	blue	MITOSIS
GINS2	blue	MITOSIS
KIF18B	blue	MITOSIS
TRIP13	blue	MITOSIS
RAD54L	blue	MITOSIS
TROAP	blue	MITOSIS
CDC45	blue	MITOSIS
RAD51	blue	MITOSIS
MYBL2	blue	MITOSIS
CDT1	blue	MITOSIS
PKMYT1	blue	MITOSIS
PLK1	blue	MITOSIS
CDCA5	blue	MITOSIS
TK1	blue	MITOSIS
HJURP	blue	MITOSIS
TYMS	blue	MITOSIS
CCNB2	blue	MITOSIS
RRM2	blue	MITOSIS
NUSAP1	blue	MITOSIS
BIRC5	blue	MITOSIS
CCNB1	blue	MITOSIS
CDC20	blue	MITOSIS
KIFC1	blue	MITOSIS
BUB1	blue	MITOSIS
MKI67	blue	MITOSIS
TPX2	blue	MITOSIS
CDCA2	blue	MITOSIS
TOP2A	blue	MITOSIS
CDC25A	blue	MITOSIS
CDC6	blue	MITOSIS
DTL	blue	MITOSIS
GTSE1	blue	MITOSIS
CD38	blue	MITOSIS
SHCBP1	blue	MITOSIS
CCNA2	blue	MITOSIS
DLGAP5	blue	MITOSIS
ZWINT	blue	MITOSIS
KLHL14	blue	MITOSIS
B9D1	blue	MITOSIS
CENPW	blue	MITOSIS
TRAIP	blue	MITOSIS
C17orf53	blue	MITOSIS
KIF24	blue	MITOSIS
ARHGAP23	blue	MITOSIS
CABLES1	blue	MITOSIS
NCAPG	blue	MITOSIS
CEP55	blue	MITOSIS
KIF11	blue	MITOSIS
MELK	blue	MITOSIS
HMGB3	blue	MITOSIS
SKA1	blue	MITOSIS
PTTG1	blue	MITOSIS
CAV1	blue	MITOSIS
GGH	blue	MITOSIS
KIF2C	blue	MITOSIS
STIL	blue	MITOSIS
CLSPN	blue	MITOSIS
KIF23	blue	MITOSIS
SLC1A4	blue	MITOSIS
HPDL	blue	MITOSIS
LOC102724971	blue	MITOSIS
SLCO4A1	blue	MITOSIS
DEFA3	red	NEUTRO-II
OLFM4	red	NEUTRO-II
CEACAM8	red	NEUTRO-II
LCN2	red	NEUTRO-II
LTF	red	NEUTRO-II
CTSG	red	NEUTRO-II
PRTN3	red	NEUTRO-II
CEACAM6	red	NEUTRO-II
AZU1	red	NEUTRO-II
ELANE	red	NEUTRO-II
DEFA1	red	NEUTRO-II
DDX11L5	red	NEUTRO-II
DEFA4	red	NEUTRO-II
KLRAP1	turquoise	COREG
KLRC4	turquoise	COREG
LOC101060181	turquoise	COREG
LOC101928641	turquoise	COREG
LOC728407	turquoise	COREG
KLHL11	turquoise	COREG
RAD51-AS1	turquoise	COREG
NNAT	turquoise	COREG
RPL23AP64	turquoise	COREG
SLFN12L	turquoise	COREG
C8orf37	turquoise	COREG
ANKRD36C	turquoise	COREG
ERCC6L2	turquoise	COREG
SCML1	turquoise	COREG
ZNF354B	turquoise	COREG
CARF	turquoise	COREG
ZNF594	turquoise	COREG
USP53	turquoise	COREG
GCNT4	turquoise	COREG
KLHDC1	turquoise	COREG
HOOK1	turquoise	COREG
ZNF550	turquoise	COREG
BMI1	turquoise	COREG
ZNF141	turquoise	COREG
FAM135A	turquoise	COREG
FANCM	turquoise	COREG
TRAT1	turquoise	COREG
CENPK	turquoise	COREG
PLAG1	turquoise	COREG
DNAJB4	turquoise	COREG
FSD1L	turquoise	COREG
GPR171	turquoise	COREG
ZNF571	turquoise	COREG
ATP8A1	turquoise	COREG
CLK1	turquoise	COREG
ARGLU1	turquoise	COREG
CCNT2	turquoise	COREG
CEP85L	turquoise	COREG
KIAA1033	turquoise	COREG
LCOR	turquoise	COREG
MIB1	turquoise	COREG
ZDHHC17	turquoise	COREG
ZNF292	turquoise	COREG
TRIM23	turquoise	COREG
FAM76B	turquoise	COREG
PTAR1	turquoise	COREG
FAM63B	turquoise	COREG
RBM5-AS1	turquoise	COREG
LOC101928061	turquoise	COREG
ZMYM1	turquoise	COREG
ZNF121	turquoise	COREG
ZNF736	turquoise	COREG
ZRANB2-AS1	turquoise	COREG
ABCA5	turquoise	COREG
LOC102724356	turquoise	COREG
ZMAT1	turquoise	COREG
SLC39A10	turquoise	COREG
SLC4A7	turquoise	COREG
IFT80	turquoise	COREG
TRMT13	turquoise	COREG
TMTC3	turquoise	COREG
KPNA5	turquoise	COREG
ZBTB41	turquoise	COREG
BBS10	turquoise	COREG
EEA1	turquoise	COREG
OTUD6B	turquoise	COREG
ZNF441	turquoise	COREG
ZNF680	turquoise	COREG
C5orf28	turquoise	COREG
KBTBD8	turquoise	COREG
C9orf72	turquoise	COREG
ZNF267	turquoise	COREG
EVI2A	turquoise	COREG
CAPZA2	turquoise	COREG
RGS18	turquoise	COREG
SAMD9	turquoise	COREG
TFEC	turquoise	COREG
TMEM123	turquoise	COREG
KIAA1107	turquoise	COREG
SYCP2	turquoise	COREG
SNX16	turquoise	COREG
ITGAV	turquoise	COREG
MYBL1	turquoise	COREG
DNAJB14	turquoise	COREG
ESCO1	turquoise	COREG
ABHD13	turquoise	COREG
GMFB	turquoise	COREG
TWF1	turquoise	COREG
CCDC82	turquoise	COREG
ZNF708	turquoise	COREG
LPAR6	turquoise	COREG
KRCC1	turquoise	COREG
MYNN	turquoise	COREG
CD69	turquoise	COREG
RNF219	turquoise	COREG
SCOC	turquoise	COREG
GALNT4	turquoise	COREG
OSBPL8	turquoise	COREG
RICTOR	turquoise	COREG
IPMK	turquoise	COREG
RAB33B	turquoise	COREG
PKN2	turquoise	COREG
RRM2B	turquoise	COREG
CELF2-AS1	turquoise	COREG
FCHO2	turquoise	COREG
ZNF117	turquoise	COREG
IL8	turquoise	COREG
KATNBL1	turquoise	COREG
LOC643802	turquoise	COREG
ANGPT1	turquoise	COREG
GRAMD1C	turquoise	COREG
CACNB4	turquoise	COREG
LOC101929385	turquoise	COREG
NHS	turquoise	COREG
KIAA0825	turquoise	COREG
OMG	turquoise	COREG
SPATA1	turquoise	COREG
MYO5C	turquoise	COREG
HECW2	turquoise	COREG
PTGS2	turquoise	COREG
MS4A7	turquoise	COREG
KLRC1	turquoise	COREG
DDX3Y	turquoise	COREG
RP11-85F14.5	turquoise	COREG
B3GALT2	turquoise	COREG
USP32P2	turquoise	COREG
SLC2A13	turquoise	COREG
SRGAP2C	turquoise	COREG
POLR2K	turquoise	COREG
RSL24D1	turquoise	COREG
GNG10	turquoise	COREG
GPR34	turquoise	COREG
P2RY14	turquoise	COREG
ASAH2B	turquoise	COREG
LOC101927121	turquoise	COREG
HSF5	turquoise	COREG
RTKN2	turquoise	COREG
USP44	turquoise	COREG
EFCAB13	turquoise	COREG
LOC101927442	turquoise	COREG
HDGFRP3	turquoise	COREG
USP32P1	turquoise	COREG
LINC00243	turquoise	COREG
TXLNB	turquoise	COREG
CA13	turquoise	COREG
GOLGA8K	turquoise	COREG
KLRC2	turquoise	COREG
CNTNAP3B	turquoise	COREG
SPP1	turquoise	COREG
LOC400499	turquoise	COREG
NOV	turquoise	COREG
PTGES	turquoise	COREG
ZDHHC11B	turquoise	COREG
CTGLF12P	turquoise	COREG
TSPEAR	turquoise	COREG
NKX3-1	turquoise	COREG
NUTM2G	turquoise	COREG
CACNA1C-AS1	turquoise	COREG
KCNH8	turquoise	COREG
TCL6	turquoise	COREG
C1QTNF3-AMACR	turquoise	COREG
LOC101929580	turquoise	COREG
C8orf44-SGK3	turquoise	COREG
EDN1	turquoise	COREG
PLGLB1	turquoise	COREG
LILRB5	turquoise	COREG
SNRK-AS1	turquoise	COREG
RNASE2	turquoise	COREG
RPL21P28	turquoise	COREG
LOC730268	turquoise	COREG
LOC102723340	turquoise	COREG
FAM157B	turquoise	COREG
TMEM252	turquoise	COREG
CFLAR-AS1	turquoise	COREG
LOC102723643	turquoise	COREG
CLEC9A	turquoise	COREG
FLT1	turquoise	COREG
LOC101929007	turquoise	COREG
LOC200772	black	MONO
LOC728763	black	MONO
LYNX1	black	MONO
CDKN1C	black	MONO
NR4A1	black	MONO
SFTPD	black	MONO
LYPD2	black	MONO
VMO1	black	MONO
GPR20	black	MONO
LOC102723715	black	MONO
CYP4F22	black	MONO
MRAS	black	MONO
MYOF	black	MONO
ZNF703	black	MONO
CEBPA-AS1	black	MONO
LOC100130520	black	MONO
SIGLEC8	pink	EOS
SLC29A1	pink	EOS
ALOX15	pink	EOS
PRSS33	pink	EOS
CCL23	pink	EOS
IL34	pink	EOS
PMP22	pink	EOS
RNASE3	pink	EOS
VSTM1	pink	EOS
CLC	pink	EOS
IDO1	pink	EOS
IFI44	yellow	IFN-I
IFI44L	yellow	IFN-I
IFIT1	yellow	IFN-I
OAS3	yellow	IFN-I
CMPK2	yellow	IFN-I
RSAD2	yellow	IFN-I
EPSTI1	yellow	IFN-I
IFIT3	yellow	IFN-I
RTP4	yellow	IFN-I
OAS1	yellow	IFN-I
IFI6	yellow	IFN-I
ISG15	yellow	IFN-I
FAM225A	yellow	IFN-I
SEPT4	yellow	IFN-I
ATF3	yellow	IFN-I
MT2A	yellow	IFN-I
BATF2	yellow	IFN-I
SERPING1	yellow	IFN-I
IFITM3	yellow	IFN-I
SCO2	yellow	IFN-I
GBP5	yellow	IFN-I
ANKRD22	yellow	IFN-I
CD274	yellow	IFN-I
GBP6	yellow	IFN-I
LOC101928891	yellow	IFN-I
LOC101930164	yellow	IFN-I
PDCD1LG2	yellow	IFN-I
CASP5	yellow	IFN-I
FCGR1A	yellow	IFN-I
FCGR1C	yellow	IFN-I
GPR84	yellow	IFN-I
MARCO	yellow	IFN-I
IFI27	yellow	IFN-I
OTOF	yellow	IFN-I
HES4	yellow	IFN-I
ZG16B	yellow	IFN-I
CTSL	yellow	IFN-I
FAM20A	yellow	IFN-I
C1QC	yellow	IFN-I
C1QA	yellow	IFN-I
C1QB	yellow	IFN-I
SDC3	yellow	IFN-I
C2	yellow	IFN-I
TCN2	yellow	IFN-I
MS4A4A	yellow	IFN-I
FAM26F	yellow	IFN-I
MSR1	yellow	IFN-I
C7orf34	yellow	IFN-I
RP11-63P12.6	yellow	IFN-I
TMEM51	yellow	IFN-I
OLFML2B	yellow	IFN-I
SLC22A16	yellow	IFN-I
TNNT1	yellow	IFN-I
AOC1	yellow	IFN-I
SDSL	yellow	IFN-I
LOC102724662	green	NEUTRO-I
SLC22A1	green	NEUTRO-I
INHBB	green	NEUTRO-I
OTX1	green	NEUTRO-I
DAAM2	green	NEUTRO-I
CHI3L1	green	NEUTRO-I
MYBPH	green	NEUTRO-I
LOC102724190	green	NEUTRO-I
RP11-7F17.5	green	NEUTRO-I
AOC3	green	NEUTRO-I
TP53INP2	green	NEUTRO-I
KIAA1045	green	NEUTRO-I
SDC2	green	NEUTRO-I

## Sheet: CIBERSORT deconvoution
cell_type	left	right	n_left	n_right	n	stat	pvalue	avg_left	avg_right	FDRq	FWERp
NK cells resting	56	63	24	25	14	11	0.00671387	0.105987	0.139432	0.335693	0.335693
Monocytes	56	59	24	24	14	19	0.0352783	0.145821	0.17965	0.429397	1
NK cells activated	56	59	24	24	14	3	0.0356919	0.0110215	0.00204209	0.429397	1
T cells CD4 memory activated	0	3	29	26	14	6	0.0506124	0.00403925	0.00179176	0.429397	1
NK cells resting	56	59	24	24	14	22	0.0579834	0.105987	0.122779	0.429397	1
Mast cells resting	0	3	29	26	14	22	0.0579834	0.0192209	0.014332	0.429397	1
Macrophages M0	56	63	24	25	14	0	0.0678892	0	0.00299667	0.429397	1
NK cells activated	56	63	24	25	14	5	0.0687036	0.0110215	0.00320237	0.429397	1
Dendritic cells resting	56	59	24	24	14	0	0.108809	0.00112555	0.000115734	0.434139	1
Dendritic cells resting	56	63	24	25	14	0	0.108809	0.00112555	6.63822e-05	0.434139	1
NK cells activated	0	3	29	26	14	3	0.115851	0.00920608	0.00468898	0.434139	1
B cells naive	56	59	24	24	14	7	0.123485	0.0145577	0.00843546	0.434139	1
T cells CD4 naive	0	3	29	26	14	28	0.135254	0.0736666	0.063255	0.434139	1
Monocytes	0	3	29	26	14	29	0.153076	0.143626	0.166718	0.434139	1
T cells CD4 memory activated	56	59	24	24	14	21	0.157939	0.00664654	0.00280788	0.434139	1
T cells CD4 memory activated	56	63	24	25	14	21	0.157939	0.00664654	0.00345501	0.434139	1
Mast cells resting	56	63	24	25	14	30	0.172607	0.0188112	0.0140298	0.434139	1
T cells CD4 memory resting	56	63	24	25	14	0	0.179712	0.000781733	0	0.434139	1
Macrophages M2	56	63	24	25	14	0	0.179712	0	0.000388723	0.434139	1
Dendritic cells resting	0	3	29	26	14	0	0.179712	0.000489007	0.000260282	0.434139	1
B cells memory	56	59	24	24	14	22	0.182338	0.0226401	0.0185731	0.434139	1
Neutrophils	56	63	24	25	14	32	0.216553	0.379173	0.34688	0.492165	1
Mast cells resting	56	59	24	24	14	34	0.267578	0.0188112	0.0153329	0.543009	1
T cells CD4 memory resting	56	59	24	24	14	1	0.285049	0.000781733	0.0026933	0.543009	1
Plasma cells	56	59	24	24	14	0	0.317311	7.05979e-05	0	0.543009	1
Plasma cells	56	63	24	25	14	0	0.317311	7.05979e-05	0	0.543009	1
T cells CD4 memory resting	0	3	29	26	14	0	0.317311	0	0.00150465	0.543009	1
Macrophages M0	56	59	24	24	14	0	0.317311	0	0.000623593	0.543009	1
Macrophages M2	56	59	24	24	14	0	0.317311	0	5.89126e-05	0.543009	1
T cells CD8	56	63	24	25	14	36	0.325806	0.169375	0.187007	0.543009	1
B cells memory	56	63	24	25	14	27	0.346522	0.0226401	0.0203978	0.558906	1
NK cells resting	0	3	29	26	14	38	0.390991	0.128358	0.13452	0.610924	1
T cells regulatory (Tregs)	0	3	29	26	14	40	0.463135	0.040237	0.0431388	0.701719	1
T cells CD8	56	59	24	24	14	41	0.501587	0.169375	0.176786	0.737628	1
T cells CD4 naive	56	59	24	24	14	42	0.541626	0.0784789	0.0745348	0.752258	1
Neutrophils	56	59	24	24	14	42	0.541626	0.379173	0.355202	0.752258	1
Macrophages M2	0	3	29	26	14	1	0.654721	3.39331e-05	0.000116704	0.864646	1
T cells CD8	0	3	29	26	14	45	0.6698	0.192494	0.17821	0.864646	1
B cells naive	56	63	24	25	14	15	0.674424	0.0145577	0.0171778	0.864646	1
Macrophages M0	0	3	29	26	14	4	0.715001	0.000668006	0.000339212	0.893751	1
B cells memory	0	3	29	26	14	42	0.806766	0.0187759	0.019038	0.939232	1
T cells regulatory (Tregs)	56	63	24	25	14	48	0.807739	0.0436146	0.0396368	0.939232	1
Monocytes	56	63	24	25	14	48	0.807739	0.145821	0.142497	0.939232	1
Dendritic cells activated	56	59	24	24	14	13	0.865772	0.0018954	0.000670519	0.940832	1
Dendritic cells activated	56	63	24	25	14	7	0.892738	0.0018954	0.00144156	0.940832	1
T cells CD4 naive	56	63	24	25	14	50	0.903198	0.0784789	0.0813906	0.940832	1
T cells regulatory (Tregs)	56	59	24	24	14	50	0.903198	0.0436146	0.0396945	0.940832	1
Neutrophils	0	3	29	26	14	50	0.903198	0.357951	0.361258	0.940832	1
B cells naive	0	3	29	26	14	14	1	0.0110178	0.0106308	1	1
Dendritic cells activated	0	3	29	26	14	3	1	0.000216701	0.000198058	1	1
Plasma cells	0	3	29	26	14			0	0
T cells follicular helper	0	3	29	26	14			0	0
T cells follicular helper	56	59	24	24	14			0	0
T cells follicular helper	56	63	24	25	14			0	0
T cells gamma delta	0	3	29	26	14			0	0
T cells gamma delta	56	59	24	24	14			0	0
T cells gamma delta	56	63	24	25	14			0	0
Macrophages M1	0	3	29	26	14			0	0
Macrophages M1	56	59	24	24	14			0	0
Macrophages M1	56	63	24	25	14			0	0
Mast cells activated	0	3	29	26	14			0	0
Mast cells activated	56	59	24	24	14			0	0
Mast cells activated	56	63	24	25	14			0	0
Eosinophils	0	3	29	26	14			0	0
Eosinophils	56	59	24	24	14			0	0
Eosinophils	56	63	24	25	14			0	0

## Sheet: xCell deconvolution
cell_type	day_left	day_right	n_left	n_right	n	stat	pvalue	avg_left	avg_right	FDRq	FWERp
DC	56	59	24	24	14	5	0.0012207	0.00332512	0.00851117	0.0384521	0.0769043
Th1 cells	56	63	24	25	14	5	0.0012207	0.0183832	0.0480173	0.0384521	0.0769043
Class-switched memory B-cells	56	59	24	24	14	9	0.00402832	0.0424599	0.0296833	0.063446	0.241699
naive B-cells	56	63	24	25	14	17	0.0245361	0.0219928	0.0146139	0.176754	1
Plasma cells	56	63	24	25	14	11	0.0280561	0.0013751	0.00570864	0.176754	1
NK cells	0	3	29	26	14	10	0.0408598	2.06342e-18	6.70484e-05	0.214514	1
B-cells	56	59	24	24	14	21	0.0494385	0.064355	0.0500871	0.222473	1
Eosinophils	56	59	24	24	14	21	0.0494385	0.011581	0.0192336	0.222473	1
Monocytes	56	59	24	24	14	12	0.0618838	0.000177262	0.0017364	0.252119	1
Th1 cells	56	59	24	24	14	19	0.0640301	0.0183832	0.0235408	0.252119	1
DC	0	3	29	26	14	25	0.0905762	0.0028313	0.00489451	0.300332	1
Memory B-cells	56	59	24	24	14	26	0.104004	0.0521596	0.0444544	0.317561	1
Eosinophils	56	63	24	25	14	27	0.118896	0.011581	0.00786425	0.317561	1
naive B-cells	56	59	24	24	14	27	0.118896	0.0219928	0.0171817	0.317561	1
Plasma cells	56	59	24	24	14	16	0.130665	0.0013751	0.00238874	0.317561	1
NKT	56	63	24	25	14	28	0.135254	0.0191747	0.0259387	0.317561	1
Th1 cells	0	3	29	26	14	28	0.135254	0.0353648	0.0253877	0.317561	1
CD4+ T-cells	56	63	24	25	14	21	0.157939	0.00450369	0.00259149	0.355363	1
NK cells	56	59	24	24	14	18	0.182314	0.00226401	0.00184019	0.396062	1
CD8+ T-cells	56	63	24	25	14	27	0.196051	0.0220694	0.0146443	0.398426	1
NK cells	56	63	24	25	14	15	0.202622	0.00226401	0.000179839	0.398911	1
B-cells	56	63	24	25	14	32	0.216553	0.064355	0.0555865	0.410112	1
CD8+ T-cells	56	59	24	24	14	35	0.295776	0.0220694	0.0139897	0.517609	1
Class-switched memory B-cells	0	3	29	26	14	36	0.325806	0.0365132	0.0332447	0.540151	1
NKT	0	3	29	26	14	36	0.325806	0.0270903	0.0207072	0.540151	1
Class-switched memory B-cells	56	63	24	25	14	37	0.357544	0.0424599	0.0419581	0.577571	1
Neutrophils	0	3	29	26	14	19	0.386271	5.28334e-05	7.78829e-05	0.600791	1
Memory B-cells	0	3	29	26	14	38	0.390991	0.0514951	0.0481465	0.600791	1
Plasma cells	0	3	29	26	14	39	0.42627	0.00239456	0.0020031	0.624534	1
CD4+ T-cells	56	59	24	24	14	40	0.463135	0.00450369	0.00277879	0.634293	1
Eosinophils	0	3	29	26	14	40	0.463135	0.00712651	0.00993506	0.634293	1
B-cells	0	3	29	26	14	41	0.501587	0.0558929	0.0537817	0.658333	1
naive B-cells	0	3	29	26	14	41	0.501587	0.0189597	0.0180422	0.658333	1
Neutrophils	56	63	24	25	14	38	0.600179	0.000216484	0.000281116	0.741398	1
Neutrophils	56	59	24	24	14	45	0.6698	0.000216484	4.27688e-19	0.796177	1
Memory B-cells	56	63	24	25	14	47	0.760864	0.0521596	0.0535851	0.871535	1
DC	56	63	24	25	14	48	0.807739	0.00332512	0.0035034	0.908707	1
CD8+ T-cells	0	3	29	26	14	49	0.855225	0.0139516	0.0126524	0.928951	1
Monocytes	56	63	24	25	14	26	0.878482	0.000177262	0.00104439	0.93804	1
Monocytes	0	3	29	26	14	38	0.937473	0.000511542	0.00110381	0.984347	1
CD4+ T-cells	0	3	29	26	14	52	1	0.00268237	0.00223365	1	1
NKT	56	59	24	24	14	52	1	0.0191747	0.0177325	1	1

## Sheet: mod+sex at day 3
term	estimate	std.error	statistic	df	p.value	conf.low	conf.high	AIC	BIC	module	model
day_3	-0.302306	0.192755	-1.56834	25.1465	0.1293	-0.699175	0.0945627	156.313	168.357	green	sex:day_lmer_interactions
sex_	-0.0788337	0.417619	-0.188769	35.0227	0.851363	-0.926626	0.768959	156.313	168.357	green	sex:day_lmer_interactions
day_3:sex_	-0.533246	0.3277	-1.62724	25.1251	0.116164	-1.20799	0.141495	156.313	168.357	green	sex:day_lmer_interactions
day_3	0.396113	0.169099	2.3425	24.74	0.0275093	0.0476625	0.744564	149.814	161.858	blue	sex:day_lmer_interactions
sex_	0.61945	0.410472	1.50912	33.0959	0.140758	-0.21557	1.45447	149.814	161.858	blue	sex:day_lmer_interactions
day_3:sex_	-0.670375	0.287468	-2.332	24.7226	0.0281518	-1.26276	-0.0779866	149.814	161.858	blue	sex:day_lmer_interactions
day_3	0.064242	0.272438	0.235804	24.9348	0.815511	-0.49693	0.625414	156.67	168.714	turquoise	sex:day_lmer_interactions
sex_	0.398868	0.356821	1.11784	48.8177	0.269107	-0.318258	1.11599	156.67	168.714	turquoise	sex:day_lmer_interactions
day_3:sex_	0.171751	0.463384	0.370644	24.8874	0.714039	-0.782826	1.12633	156.67	168.714	turquoise	sex:day_lmer_interactions
day_3	0.197169	0.175667	1.1224	25.0448	0.272337	-0.164591	0.55893	146.724	158.768	red	sex:day_lmer_interactions
sex_	-0.723874	0.379851	-1.90568	34.966	0.0649406	-1.49504	0.0472926	146.724	158.768	red	sex:day_lmer_interactions
day_3:sex_	0.311222	0.29865	1.0421	25.0233	0.307331	-0.303831	0.926275	146.724	158.768	red	sex:day_lmer_interactions
day_3	0.140054	0.165874	0.844343	25.1869	0.406427	-0.201441	0.48155	141.029	153.073	black	sex:day_lmer_interactions
sex_	-0.818729	0.35959	-2.27684	35.0483	0.0290105	-1.5487	-0.0887584	141.029	153.073	black	sex:day_lmer_interactions
day_3:sex_	0.482162	0.282	1.70979	25.1655	0.0996087	-0.0984352	1.06276	141.029	153.073	black	sex:day_lmer_interactions
day_3	-0.0605928	0.258392	-0.234499	25.4812	0.816471	-0.592253	0.471067	163.077	175.121	yellow	sex:day_lmer_interactions
sex_	-0.149251	0.393866	-0.378938	43.7375	0.706567	-0.94317	0.644669	163.077	175.121	yellow	sex:day_lmer_interactions
day_3:sex_	1.17691	0.439407	2.6784	25.4422	0.01278	0.272727	2.08108	163.077	175.121	yellow	sex:day_lmer_interactions
day_3	0.129726	0.231458	0.560471	24.2945	0.58029	-0.347674	0.607125	155.041	167.085	brown	sex:day_lmer_interactions
sex_	0.551631	0.368966	1.49508	41.6015	0.142443	-0.193183	1.29645	155.041	167.085	brown	sex:day_lmer_interactions
day_3:sex_	-0.214762	0.393586	-0.545655	24.2581	0.590286	-1.02663	0.597102	155.041	167.085	brown	sex:day_lmer_interactions
day_3	0.197823	0.185343	1.06734	22.7554	0.297013	-0.185816	0.581462	148.838	160.882	pink	sex:day_lmer_interactions
sex_	-0.28026	0.37958	-0.738344	33.8985	0.465387	-1.05174	0.491223	148.838	160.882	pink	sex:day_lmer_interactions
day_3:sex_	0.773733	0.315109	2.45545	22.732	0.0221522	0.121455	1.42601	148.838	160.882	pink	sex:day_lmer_interactions

## Sheet: mod+sex at day 59 (3-dose ony)
term	estimate	std.error	statistic	df	p.value	conf.low	conf.high	AIC	BIC	module	model
day_59	-0.464842	0.229604	-2.02454	9	0.0735805	-0.984243	0.0545577	55.4533	61.9995	green	sex:day_lmer_interactions
sex_	0.724269	0.825162	0.877729	13.5373	0.395402	-1.05122	2.49976	55.4533	61.9995	green	sex:day_lmer_interactions
day_59:sex_	-1.04738	1.13609	-0.921914	14.2861	0.371881	-3.47948	1.38473	55.4533	61.9995	green	sex:day_lmer_interactions
day_59	0.107667	0.178681	0.602564	9	0.561672	-0.296539	0.511873	46.2231	52.7693	blue	sex:day_lmer_interactions
sex_	-0.202612	0.636488	-0.318329	13.6263	0.755062	-1.57127	1.16604	46.2231	52.7693	blue	sex:day_lmer_interactions
day_59:sex_	-0.352837	0.876644	-0.402486	14.3831	0.693245	-2.22836	1.52269	46.2231	52.7693	blue	sex:day_lmer_interactions
day_59	-0.482697	0.376102	-1.28342	9	0.231404	-1.3335	0.368105	66.3344	72.8806	turquoise	sex:day_lmer_interactions
sex_	-0.0936473	1.02865	-0.0910387	16.821	0.928537	-2.26568	2.07838	66.3344	72.8806	turquoise	sex:day_lmer_interactions
day_59:sex_	0.172961	1.43712	0.120352	17.4464	0.905579	-2.8532	3.19913	66.3344	72.8806	turquoise	sex:day_lmer_interactions
day_59	0.187276	0.241353	0.775943	9	0.457687	-0.358702	0.733254	58.0573	64.6035	red	sex:day_lmer_interactions
sex_	-1.82903	0.898855	-2.03485	13.1949	0.0624711	-3.76798	0.109915	58.0573	64.6035	red	sex:day_lmer_interactions
day_59:sex_	2.05974	1.23581	1.66671	13.9094	0.117922	-0.592439	4.71191	58.0573	64.6035	red	sex:day_lmer_interactions
day_59	0.858709	0.188291	4.56056	9	0.00136518	0.432767	1.28465	52.0792	58.6254	black	sex:day_lmer_interactions
sex_	0.738945	0.803272	0.919918	12.1055	0.375583	-1.00954	2.48743	52.0792	58.6254	black	sex:day_lmer_interactions
day_59:sex_	-2.286	1.09938	-2.07936	12.6769	0.0584752	-4.66722	0.0952301	52.0792	58.6254	black	sex:day_lmer_interactions
day_59	0.551172	0.165001	3.34043	9	0.00865432	0.177915	0.92443	52.4297	58.9759	yellow	sex:day_lmer_interactions
sex_	-0.50992	0.903597	-0.564322	10.7988	0.584066	-2.50325	1.48341	52.4297	58.9759	yellow	sex:day_lmer_interactions
day_59:sex_	1.28534	1.22953	1.04539	11.1491	0.31798	-1.41644	3.98711	52.4297	58.9759	yellow	sex:day_lmer_interactions
day_59	-0.117402	0.239954	-0.489267	9	0.636355	-0.660215	0.425412	60.8771	67.4233	brown	sex:day_lmer_interactions
sex_	-0.177747	1.02703	-0.173069	12.0831	0.865463	-2.41375	2.05825	60.8771	67.4233	brown	sex:day_lmer_interactions
day_59:sex_	0.13437	1.40548	0.0956046	12.6512	0.925332	-2.91052	3.17926	60.8771	67.4233	brown	sex:day_lmer_interactions
day_59	0.471007	0.219834	2.14256	9	0.0607678	-0.0262917	0.968306	57.2903	63.8366	pink	sex:day_lmer_interactions
sex_	-1.40702	0.921894	-1.52623	12.2256	0.1524	-3.41155	0.59751	57.2903	63.8366	pink	sex:day_lmer_interactions
day_59:sex_	2.17237	1.26237	1.72087	12.815	0.109311	-0.558821	4.90357	57.2903	63.8366	pink	sex:day_lmer_interactions

## Sheet: mod+sex at day 63 (3-dose only)
term	estimate	std.error	statistic	df	p.value	conf.low	conf.high	AIC	BIC	module	model
day_63	0.0466214	0.133709	0.348678	8.91186	0.735427	-0.256306	0.349549	52.3445	59.1575	green	sex:day_lmer_interactions
sex_	-0.00203431	0.732293	-0.002778	14.366	0.997822	-1.5689	1.56483	52.3445	59.1575	green	sex:day_lmer_interactions
day_63:sex_	-0.0888583	0.437444	-0.203131	9.39653	0.843364	-1.0721	0.89438	52.3445	59.1575	green	sex:day_lmer_interactions
day_63	0.84322	0.298216	2.82754	9.4136	0.0189699	0.173099	1.51334	60.9635	67.7765	blue	sex:day_lmer_interactions
sex_	-0.11108	0.801556	-0.13858	18.993	0.891241	-1.7888	1.56664	60.9635	67.7765	blue	sex:day_lmer_interactions
day_63:sex_	-0.283229	0.902388	-0.313866	12.089	0.758973	-2.24776	1.6813	60.9635	67.7765	blue	sex:day_lmer_interactions
day_63	-1.02946	0.403784	-2.54954	8.90483	0.0314704	-1.94438	-0.11455	72.0065	78.8195	turquoise	sex:day_lmer_interactions
sex_	-0.305611	1.07164	-0.285181	18.9945	0.778592	-2.54862	1.9374	72.0065	78.8195	turquoise	sex:day_lmer_interactions
day_63:sex_	0.506661	1.21798	0.415984	11.6714	0.684968	-2.1554	3.16873	72.0065	78.8195	turquoise	sex:day_lmer_interactions
day_63	0.358495	0.193746	1.85033	8.51177	0.0991934	-0.0836515	0.800641	60.7274	67.5404	red	sex:day_lmer_interactions
sex_	-0.800338	0.852831	-0.938449	16.2538	0.361751	-2.60597	1.00529	60.7274	67.5404	red	sex:day_lmer_interactions
day_63:sex_	0.125333	0.627688	0.199675	9.3301	0.846019	-1.28697	1.53764	60.7274	67.5404	red	sex:day_lmer_interactions
day_63	0.321598	0.229677	1.40021	9.47557	0.193331	-0.194021	0.837216	50.8265	57.6395	black	sex:day_lmer_interactions
sex_	0.682849	0.613812	1.11247	18.9941	0.279817	-0.601901	1.9676	50.8265	57.6395	black	sex:day_lmer_interactions
day_63:sex_	-1.08017	0.694009	-1.55642	12.173	0.145214	-2.5899	0.429569	50.8265	57.6395	black	sex:day_lmer_interactions
day_63	-0.021926	0.106314	-0.206237	8.87192	0.84126	-0.262956	0.219104	51.9938	58.8067	yellow	sex:day_lmer_interactions
sex_	0.774106	0.83342	0.928831	12.0393	0.371225	-1.0411	2.58931	51.9938	58.8067	yellow	sex:day_lmer_interactions
day_63:sex_	-0.0448473	0.350474	-0.127962	9.08861	0.900966	-0.836497	0.746803	51.9938	58.8067	yellow	sex:day_lmer_interactions
day_63	1.10253	0.2613	4.2194	9.24544	0.00211085	0.513812	1.69125	64.0418	70.8547	brown	sex:day_lmer_interactions
sex_	0.0561056	0.882138	0.0636018	18.5995	0.949966	-1.79293	1.90514	64.0418	70.8547	brown	sex:day_lmer_interactions
day_63:sex_	-0.276396	0.825797	-0.334702	10.8557	0.744228	-2.09691	1.54412	64.0418	70.8547	brown	sex:day_lmer_interactions
day_63	-0.16036	0.186295	-0.860784	8.9624	0.411792	-0.582059	0.261339	58.3584	65.1714	pink	sex:day_lmer_interactions
sex_	-0.857449	0.7947	-1.07896	16.7796	0.295872	-2.5358	0.8209	58.3584	65.1714	pink	sex:day_lmer_interactions
day_63:sex_	0.33125	0.602349	0.54993	9.85067	0.594615	-1.01363	1.67613	58.3584	65.1714	pink	sex:day_lmer_interactions

## Sheet: mod+trt at day 59
term	estimate	std.error	statistic	df	p.value	conf.low	conf.high	AIC	BIC	module	model
day_59	-0.508378	0.250149	-2.0323	22.8365	0.0539129	-1.02606	0.00929993	127.383	140.481	green	dose_2:day_lmer_interactions
dose_2	-0.287954	0.381309	-0.755172	33.2786	0.455458	-1.06349	0.487579	127.383	140.481	green	dose_2:day_lmer_interactions
sex_	0.375522	0.358568	1.04728	24.1606	0.305334	-0.364265	1.11531	127.383	140.481	green	dose_2:day_lmer_interactions
day_59:dose_2	-0.69734	0.335851	-2.07633	22.1852	0.0496501	-1.39352	-0.00116331	127.383	140.481	green	dose_2:day_lmer_interactions
day_59	0.0971864	0.148098	0.656232	22.4492	0.518345	-0.209593	0.403966	91.0216	104.12	blue	dose_2:day_lmer_interactions
dose_2	0.0564381	0.26641	0.211847	30.0362	0.833657	-0.487616	0.600492	91.0216	104.12	blue	dose_2:day_lmer_interactions
sex_	-0.0824651	0.2585	-0.319013	23.6453	0.752518	-0.616407	0.451477	91.0216	104.12	blue	dose_2:day_lmer_interactions
day_59:dose_2	0.401439	0.198295	2.02446	21.9573	0.0552552	-0.00984552	0.812724	91.0216	104.12	blue	dose_2:day_lmer_interactions
day_59	-0.468519	0.402872	-1.16295	24.305	0.256142	-1.29945	0.362416	147.313	160.412	turquoise	dose_2:day_lmer_interactions
dose_2	-0.299727	0.437067	-0.685768	42.0074	0.496627	-1.18176	0.582306	147.313	160.412	turquoise	dose_2:day_lmer_interactions
sex_	-0.0179184	0.360041	-0.0497677	26.0281	0.960687	-0.757955	0.722118	147.313	160.412	turquoise	dose_2:day_lmer_interactions
day_59:dose_2	0.396534	0.546172	0.726023	23.3453	0.475041	-0.732385	1.52545	147.313	160.412	turquoise	dose_2:day_lmer_interactions
day_59	0.243645	0.205842	1.18365	21.5151	0.249465	-0.183804	0.671094	121.382	134.481	red	dose_2:day_lmer_interactions
dose_2	0.137943	0.385547	0.357786	28.648	0.723126	-0.651009	0.926895	121.382	134.481	red	dose_2:day_lmer_interactions
sex_	-0.140775	0.376318	-0.374084	22.6931	0.711814	-0.919832	0.638282	121.382	134.481	red	dose_2:day_lmer_interactions
day_59:dose_2	0.059259	0.275465	0.215123	21.0572	0.831741	-0.513508	0.632026	121.382	134.481	red	dose_2:day_lmer_interactions
day_59	0.807455	0.206669	3.90699	21.5726	0.000778991	0.378356	1.23655	126.61	139.708	black	dose_2:day_lmer_interactions
dose_2	0.216372	0.427089	0.50662	27.487	0.616462	-0.659217	1.09196	126.61	139.708	black	dose_2:day_lmer_interactions
sex_	-0.709155	0.42201	-1.68042	22.7045	0.106583	-1.58278	0.164468	126.61	139.708	black	dose_2:day_lmer_interactions
day_59:dose_2	0.16296	0.276263	0.589872	21.1902	0.561514	-0.411247	0.737167	126.61	139.708	black	dose_2:day_lmer_interactions
day_59	0.592152	0.231408	2.55891	22.3844	0.0177596	0.112719	1.07159	127.615	140.714	yellow	dose_2:day_lmer_interactions
dose_2	0.2836	0.402008	0.70546	30.519	0.485874	-0.536824	1.10402	127.615	140.714	yellow	dose_2:day_lmer_interactions
sex_	-0.0499033	0.3879	-0.12865	23.6036	0.898725	-0.851202	0.751395	127.615	140.714	yellow	dose_2:day_lmer_interactions
day_59:dose_2	0.542528	0.309997	1.75011	21.8612	0.0941245	-0.100603	1.18566	127.615	140.714	yellow	dose_2:day_lmer_interactions
day_59	-0.112118	0.227035	-0.493835	23.0068	0.626105	-0.581769	0.357533	120.53	133.628	brown	dose_2:day_lmer_interactions
dose_2	0.149977	0.355681	0.421661	32.845	0.676019	-0.573791	0.873744	120.53	133.628	brown	dose_2:day_lmer_interactions
sex_	0.00398295	0.33652	0.0118357	24.3026	0.990653	-0.690104	0.69807	120.53	133.628	brown	dose_2:day_lmer_interactions
day_59:dose_2	0.00828817	0.30466	0.0272046	22.3844	0.978538	-0.62291	0.639487	120.53	133.628	brown	dose_2:day_lmer_interactions
day_59	0.535531	0.22445	2.38597	21.7671	0.0261729	0.0697604	1.0013	126.781	139.879	pink	dose_2:day_lmer_interactions
dose_2	0.398081	0.403773	0.985902	29.4534	0.332212	-0.427177	1.22334	126.781	139.879	pink	dose_2:day_lmer_interactions
sex_	-0.113668	0.391788	-0.290127	22.9675	0.774323	-0.924206	0.69687	126.781	139.879	pink	dose_2:day_lmer_interactions
day_59:dose_2	0.254045	0.300527	0.845331	21.2748	0.407333	-0.370444	0.878534	126.781	139.879	pink	dose_2:day_lmer_interactions

## Sheet: mod+trt at day 63
term	estimate	std.error	statistic	df	p.value	conf.low	conf.high	AIC	BIC	module	model
day_63	-0.01234	0.300857	-0.0410162	22.5571	0.967644	-0.635386	0.610706	138.911	152.154	green	dose2:day_lmer_interactions
dose_2	-0.20608	0.399141	-0.516309	37.6251	0.60866	-1.01436	0.602203	138.911	152.154	green	dose2:day_lmer_interactions
sex_	0.200635	0.350214	0.57289	22.8005	0.572326	-0.52419	0.925459	138.911	152.154	green	dose2:day_lmer_interactions
day_63:dose_2	-0.451525	0.410962	-1.0987	22.1974	0.283673	-1.30337	0.400319	138.911	152.154	green	dose2:day_lmer_interactions
day_63	0.838186	0.291659	2.87386	23.2714	0.00851492	0.235233	1.44114	124.148	137.39	blue	dose2:day_lmer_interactions
dose_2	0.270592	0.323476	0.836513	42.5895	0.407535	-0.381942	0.923126	124.148	137.39	blue	dose2:day_lmer_interactions
sex_	-0.633661	0.258579	-2.45055	23.3648	0.0221546	-1.16811	-0.0992122	124.148	137.39	blue	dose2:day_lmer_interactions
day_63:dose_2	0.949927	0.399417	2.37828	22.8245	0.0261546	0.123318	1.77654	124.148	137.39	blue	dose2:day_lmer_interactions
day_63	-0.983137	0.375236	-2.62005	23.1613	0.0152562	-1.75907	-0.207201	148.175	161.418	turquoise	dose2:day_lmer_interactions
dose_2	-0.338013	0.426929	-0.791732	41.9977	0.432966	-1.19959	0.523566	148.175	161.418	turquoise	dose2:day_lmer_interactions
sex_	0.09532	0.346955	0.274733	23.2901	0.785943	-0.621916	0.812556	148.175	161.418	turquoise	dose2:day_lmer_interactions
day_63:dose_2	0.0706789	0.513653	0.1376	22.7248	0.891768	-0.992606	1.13396	148.175	161.418	turquoise	dose2:day_lmer_interactions
day_63	0.35822	0.151151	2.36994	22.226	0.0268816	0.0449362	0.671504	113.539	126.781	red	dose2:day_lmer_interactions
dose_2	0.0965827	0.390212	0.247514	26.0181	0.806454	-0.705482	0.898647	113.539	126.781	red	dose2:day_lmer_interactions
sex_	-0.1263	0.390082	-0.323777	22.362	0.749115	-0.934523	0.681923	113.539	126.781	red	dose2:day_lmer_interactions
day_63:dose_2	0.251537	0.205641	1.22319	22.1179	0.234132	-0.174804	0.677878	113.539	126.781	red	dose2:day_lmer_interactions
day_63	0.237149	0.276304	0.858289	23.0434	0.399573	-0.33437	0.808668	137.589	150.832	black	dose2:day_lmer_interactions
dose_2	0.121263	0.406487	0.29832	35.1917	0.767213	-0.703789	0.946316	137.589	150.832	black	dose2:day_lmer_interactions
sex_	-0.627899	0.369751	-1.69817	23.3015	0.102792	-1.39224	0.136441	137.589	150.832	black	dose2:day_lmer_interactions
day_63:dose_2	0.315214	0.377021	0.836064	22.738	0.411819	-0.465212	1.09564	137.589	150.832	black	dose2:day_lmer_interactions
day_63	0.0301071	0.309644	0.0972312	22.0942	0.923419	-0.611897	0.672112	152.333	165.575	yellow	dose2:day_lmer_interactions
dose_2	0.048585	0.495284	0.0980953	32.5799	0.922458	-0.959571	1.05674	152.333	165.575	yellow	dose2:day_lmer_interactions
sex_	0.388094	0.460985	0.841881	22.3463	0.408774	-0.567071	1.34326	152.333	165.575	yellow	dose2:day_lmer_interactions
day_63:dose_2	0.0530234	0.422219	0.125583	21.8289	0.901212	-0.823003	0.92905	152.333	165.575	yellow	dose2:day_lmer_interactions
day_63	1.09645	0.261868	4.18703	22.8005	0.000358707	0.554471	1.63843	131.224	144.467	brown	dose2:day_lmer_interactions
dose_2	0.382211	0.37453	1.02051	35.7416	0.314346	-0.377562	1.14198	131.224	144.467	brown	dose2:day_lmer_interactions
sex_	-0.585852	0.337664	-1.73502	23.0579	0.096087	-1.28427	0.112561	131.224	144.467	brown	dose2:day_lmer_interactions
day_63:dose_2	0.258267	0.357419	0.72259	22.4805	0.477383	-0.482057	0.998592	131.224	144.467	brown	dose2:day_lmer_interactions
day_63	-0.135156	0.171571	-0.787756	22.38	0.439104	-0.490622	0.22031	120.024	133.267	pink	dose2:day_lmer_interactions
dose_2	0.500095	0.402108	1.24368	27.0209	0.224298	-0.324932	1.32512	120.024	133.267	pink	dose2:day_lmer_interactions
sex_	-0.302818	0.398376	-0.760132	22.5392	0.455054	-1.12785	0.522218	120.024	133.267	pink	dose2:day_lmer_interactions
day_63:dose_2	0.0349688	0.233489	0.149767	22.2496	0.882298	-0.448942	0.51888	120.024	133.267	pink	dose2:day_lmer_interactions

## Sheet: trt_effect_day56
term	estimate	std.error	statistic	p.value	conf.low	conf.high	module
dose_2	-0.428321	0.346869	-1.23482	0.230535	-1.10817	0.251529	green
dose_2	0.0273146	0.281746	0.0969477	0.923687	-0.524897	0.579526	blue
dose_2	-0.301393	0.406398	-0.74162	0.466532	-1.09792	0.495133	turquoise
dose_2	0.270002	0.381274	0.708158	0.486634	-0.477282	1.01729	red
dose_2	0.184457	0.469998	0.392464	0.698671	-0.736721	1.10564	black
dose_2	0.351943	0.461397	0.762777	0.45408	-0.552378	1.25626	yellow
dose_2	0.261916	0.33361	0.785096	0.441165	-0.391948	0.915781	brown
dose_2	0.553455	0.469572	1.17864	0.251726	-0.366889	1.4738	pink
sex_	0.614019	0.36663	1.67476	0.10881	-0.104563	1.3326	green
sex_	-0.0772622	0.297797	-0.259446	0.797818	-0.660933	0.506409	blue
sex_	-0.0122582	0.429551	-0.0285373	0.977503	-0.854163	0.829646	turquoise
sex_	-0.371638	0.402996	-0.922189	0.366904	-1.1615	0.418219	red
sex_	-0.77218	0.496774	-1.55439	0.135034	-1.74584	0.201478	black
sex_	-0.0965257	0.487683	-0.197927	0.845006	-1.05237	0.859316	yellow
sex_	-0.250245	0.352617	-0.709681	0.485708	-0.941361	0.440871	brown
sex_	-0.337255	0.496324	-0.679505	0.504239	-1.31003	0.635522	pink
