# Supplementary material for: Co-regulation of innate and adaptive immune responses induced by ID93+GLA-SE vaccination in humans
Source: Front Immunol. 2024 Sep 24;15:1441944. doi: 10.3389/fimmu.2024.1441944 (PMC11458388; doi:10.3389/fimmu.2024.1441944)
Supplement: Supplementary file 3 [file DataSheet2.xlsx]

## Sheet: ELISA correlations
Day	Assay_n	Analyte	ELISA_unit	Module	Comparison	Module_n	n	rho	pvalue	sex_adj_rho	sex_adj_pvalue	mod_comparison	test	FDRq	FWERp
Day 14	52	Total IgG	MEPT	pink	Day 59 vs. 56	23	22	0.600226	0.00314393	0.618661	0.00279214	pink_Day 59 vs. 56	FALSE
Day 28	53	Total IgG	MEPT	pink	Day 3 vs. 0	44	40	0.381614	0.0151094	0.266309	0.101268	pink_Day 3 vs. 0	FALSE
Day 28	53	Total IgG	MEPT	yellow	Day 3 vs. 0	44	40	0.375235	0.0170399	0.288936	0.0744293	yellow_Day 3 vs. 0	FALSE
Day 224	48	Total IgG	MEPT	green	Day 63 vs. 56	24	23	0.434783	0.0381461	0.431436	0.0449806	green_Day 63 vs. 56	FALSE
Day 14	52	Total IgG	MEPT	blue	Day 59 vs. 56	23	22	0.411632	0.056989	0.299701	0.186873	blue_Day 59 vs. 56	FALSE
Day 28	53	Total IgG	MEPT	pink	Day 59 vs. 56	23	22	0.403727	0.0624157	0.401647	0.0711144	pink_Day 59 vs. 56	FALSE
Day 224	48	Total IgG	MEPT	brown	Day 59 vs. 56	23	22	-0.396951	0.0673734	-0.326255	0.148913	brown_Day 59 vs. 56	FALSE
Day 14	52	Total IgG	MEPT	yellow	Day 3 vs. 0	44	40	0.291182	0.0683145	0.184485	0.260881	yellow_Day 3 vs. 0	FALSE
Day 70	53	Total IgG	MEPT	yellow	Day 63 vs. 56	24	23	0.386364	0.068597	0.373914	0.0864811	yellow_Day 63 vs. 56	FALSE
Day 224	48	Total IgG	MEPT	pink	Day 59 vs. 56	23	22	0.394692	0.0690906	0.438401	0.0468191	pink_Day 59 vs. 56	TRUE	0.730955	1
Day 14	52	Total IgG	MEPT	pink	Day 3 vs. 0	44	40	0.283865	0.0758803	0.137454	0.40403	pink_Day 3 vs. 0	FALSE
Day 224	48	Total IgG	MEPT	pink	Day 63 vs. 56	24	23	0.374506	0.0783014	0.367974	0.0920044	pink_Day 63 vs. 56	FALSE
Day 224	48	Total IgG	MEPT	red	Day 63 vs. 56	24	23	0.348814	0.102833	0.465243	0.0291198	red_Day 63 vs. 56	TRUE	0.730955	1
Day 14	52	Total IgG	MEPT	red	Day 63 vs. 56	24	23	0.331028	0.122856	0.260984	0.24074	red_Day 63 vs. 56	FALSE
Day 28	53	Total IgG	MEPT	green	Day 3 vs. 0	44	40	-0.241651	0.133036	-0.100141	0.54414	green_Day 3 vs. 0	FALSE
Day 70	53	Total IgG	MEPT	blue	Day 59 vs. 56	23	22	-0.294184	0.18387	-0.266082	0.243677	blue_Day 59 vs. 56	FALSE
Day 224	48	Total IgG	MEPT	red	Day 59 vs. 56	23	22	0.288538	0.192825	0.342737	0.128274	red_Day 59 vs. 56	FALSE
Day 224	48	Total IgG	MEPT	yellow	Day 59 vs. 56	23	22	0.287408	0.19465	0.321122	0.15579	yellow_Day 59 vs. 56	TRUE	0.730955	1
Day 14	52	Total IgG	MEPT	red	Day 3 vs. 0	44	40	0.206754	0.200529	0.140116	0.394901	red_Day 3 vs. 0	FALSE
Day 28	53	Total IgG	MEPT	blue	Day 59 vs. 56	23	22	0.281762	0.203955	0.157869	0.494322	blue_Day 59 vs. 56	FALSE
Day 70	53	Total IgG	MEPT	blue	Day 3 vs. 0	44	40	0.20394	0.206861	0.212289	0.194473	blue_Day 3 vs. 0	FALSE
Day 28	53	Total IgG	MEPT	red	Day 3 vs. 0	44	40	0.198311	0.21994	0.135402	0.411151	red_Day 3 vs. 0	FALSE
Day 70	53	Total IgG	MEPT	pink	Day 59 vs. 56	23	22	0.265951	0.231579	0.280417	0.218235	pink_Day 59 vs. 56	TRUE	0.963666	1
Day 70	53	Total IgG	MEPT	turquoise	Day 59 vs. 56	23	22	-0.263693	0.235716	-0.243906	0.286661	turquoise_Day 59 vs. 56	FALSE
Day 224	48	Total IgG	MEPT	black	Day 59 vs. 56	23	22	-0.260305	0.242011	-0.176137	0.445025	black_Day 59 vs. 56	TRUE	0.730955	1
Day 14	52	Total IgG	MEPT	green	Day 59 vs. 56	23	22	-0.259176	0.244133	-0.167325	0.468474	green_Day 59 vs. 56	FALSE
Day 224	48	Total IgG	MEPT	turquoise	Day 63 vs. 56	24	23	-0.246047	0.257759	-0.224555	0.315051	turquoise_Day 63 vs. 56	TRUE	0.730955	1
Day 224	48	Total IgG	MEPT	pink	Day 3 vs. 0	44	38	0.185031	0.266076	0.214564	0.202217	pink_Day 3 vs. 0	TRUE	0.730955	1
Day 224	48	Total IgG	MEPT	blue	Day 3 vs. 0	44	38	0.182405	0.273041	0.177954	0.292002	blue_Day 3 vs. 0	FALSE
Day 28	53	Total IgG	MEPT	red	Day 59 vs. 56	23	22	0.243365	0.275112	0.212145	0.355898	red_Day 59 vs. 56	FALSE
Day 28	53	Total IgG	MEPT	black	Day 3 vs. 0	44	40	0.173921	0.283136	0.094484	0.567229	black_Day 3 vs. 0	FALSE
Day 70	53	Total IgG	MEPT	black	Day 59 vs. 56	23	22	-0.232072	0.298688	-0.199928	0.384899	black_Day 59 vs. 56	TRUE	0.963666	1
Day 224	48	Total IgG	MEPT	brown	Day 63 vs. 56	24	23	0.226285	0.299154	0.124642	0.580498	brown_Day 63 vs. 56	TRUE	0.730955	1
Day 224	48	Total IgG	MEPT	black	Day 3 vs. 0	44	38	-0.167743	0.314104	-0.163377	0.333951	black_Day 3 vs. 0	TRUE	0.730955	1
Day 14	52	Total IgG	MEPT	red	Day 59 vs. 56	23	22	0.220779	0.323469	0.185855	0.419893	red_Day 59 vs. 56	FALSE
Day 28	53	Total IgG	MEPT	green	Day 59 vs. 56	23	22	-0.215133	0.336309	-0.125599	0.587489	green_Day 59 vs. 56	FALSE
Day 14	52	Total IgG	MEPT	brown	Day 3 vs. 0	44	40	-0.153471	0.344417	-0.140275	0.394358	brown_Day 3 vs. 0	FALSE
Day 28	53	Total IgG	MEPT	yellow	Day 59 vs. 56	23	22	0.206098	0.357472	0.194676	0.397763	yellow_Day 59 vs. 56	FALSE
Day 224	48	Total IgG	MEPT	turquoise	Day 3 vs. 0	44	38	0.152205	0.361641	0.159722	0.345024	turquoise_Day 3 vs. 0	FALSE
Day 70	53	Total IgG	MEPT	green	Day 59 vs. 56	23	22	0.201581	0.368337	0.172947	0.453441	green_Day 59 vs. 56	TRUE	0.963666	1
Day 224	48	Total IgG	MEPT	green	Day 3 vs. 0	44	38	-0.13798	0.408739	-0.172345	0.307722	green_Day 3 vs. 0	TRUE	0.801579	1
Day 70	53	Total IgG	MEPT	turquoise	Day 63 vs. 56	24	23	-0.171937	0.432768	-0.153427	0.49544	turquoise_Day 63 vs. 56	TRUE	0.963666	1
Day 70	53	Total IgG	MEPT	green	Day 63 vs. 56	24	23	0.16502	0.451778	0.15175	0.50022	green_Day 63 vs. 56	FALSE
Day 70	53	Total IgG	MEPT	brown	Day 3 vs. 0	44	40	-0.12045	0.459094	-0.118447	0.472654	brown_Day 3 vs. 0	FALSE
Day 70	53	Total IgG	MEPT	blue	Day 63 vs. 56	24	23	-0.161067	0.462834	-0.248226	0.265336	blue_Day 63 vs. 56	TRUE	0.963666	1
Day 224	48	Total IgG	MEPT	blue	Day 59 vs. 56	23	22	-0.162055	0.471204	-0.0526098	0.820827	blue_Day 59 vs. 56	FALSE
Day 28	53	Total IgG	MEPT	black	Day 59 vs. 56	23	22	-0.159797	0.477489	-0.334129	0.138781	black_Day 59 vs. 56	FALSE
Day 28	53	Total IgG	MEPT	yellow	Day 63 vs. 56	24	23	0.148221	0.49971	0.191661	0.392852	yellow_Day 63 vs. 56	FALSE
Day 224d	48	Total IgG	MEPT	black	Day 3 vs. 0	44	38	-0.0342488	0.838251	-0.0573917	0.735818	black_Day 3 vs. 0	TRUE	0.982093	1
Day 224d	48	Total IgG	MEPT	blue	Day 3 vs. 0	44	38	0.114783	0.492583	0.146832	0.385831	blue_Day 3 vs. 0	FALSE
Day 224d	48	Total IgG	MEPT	brown	Day 3 vs. 0	44	38	0.291826	0.075442	0.317312	0.0556622	brown_Day 3 vs. 0	FALSE
Day 224d	48	Total IgG	MEPT	green	Day 3 vs. 0	44	38	-0.118941	0.476936	-0.0695351	0.682581	green_Day 3 vs. 0	TRUE	0.942277	1
Day 224d	48	Total IgG	MEPT	pink	Day 3 vs. 0	44	38	-0.00579932	0.972434	-0.0580463	0.732914	pink_Day 3 vs. 0	TRUE	0.982093	1
Day 224d	48	Total IgG	MEPT	red	Day 3 vs. 0	44	38	0.17584	0.29097	0.155973	0.35661	red_Day 3 vs. 0	FALSE
Day 224d	48	Total IgG	MEPT	turquoise	Day 3 vs. 0	44	38	0.0591968	0.724063	0.0412823	0.808319	turquoise_Day 3 vs. 0	FALSE
Day 224d	48	Total IgG	MEPT	yellow	Day 3 vs. 0	44	38	0.0587592	0.726024	0.022809	0.893405	yellow_Day 3 vs. 0	TRUE	0.942277	1
Day 224d	48	Total IgG	MEPT	black	Day 59 vs. 56	23	22	-0.113495	0.615037	-0.227581	0.321126	black_Day 59 vs. 56	TRUE	0.942277	1
Day 224d	48	Total IgG	MEPT	blue	Day 59 vs. 56	23	22	0.244495	0.27282	0.159677	0.489325	blue_Day 59 vs. 56	FALSE
Day 224d	48	Total IgG	MEPT	brown	Day 59 vs. 56	23	22	-0.0208922	0.926474	-0.130081	0.574115	brown_Day 59 vs. 56	FALSE
Day 224d	48	Total IgG	MEPT	green	Day 59 vs. 56	23	22	-0.0378317	0.867254	0.0370935	0.873173	green_Day 59 vs. 56	TRUE	0.982093	1
Day 224d	48	Total IgG	MEPT	pink	Day 59 vs. 56	23	22	0.00508187	0.982093	-0.0170069	0.941672	pink_Day 59 vs. 56	TRUE	0.982093	1
Day 224d	48	Total IgG	MEPT	red	Day 59 vs. 56	23	22	0.198193	0.376609	0.172071	0.455767	red_Day 59 vs. 56	FALSE
Day 224d	48	Total IgG	MEPT	turquoise	Day 59 vs. 56	23	22	0.181254	0.419523	0.135861	0.557068	turquoise_Day 59 vs. 56	FALSE
Day 224d	48	Total IgG	MEPT	yellow	Day 59 vs. 56	23	22	0.370977	0.0891806	0.366251	0.102486	yellow_Day 59 vs. 56	TRUE	0.651372	1
Day 224d	48	Total IgG	MEPT	black	Day 63 vs. 56	24	23	0.0780632	0.723308	0.07065	0.754717	black_Day 63 vs. 56	TRUE	0.942277	1
Day 224d	48	Total IgG	MEPT	blue	Day 63 vs. 56	24	23	0.438735	0.0362339	0.523831	0.0123421	blue_Day 63 vs. 56	TRUE	0.651372	0.905847
Day 224d	48	Total IgG	MEPT	brown	Day 63 vs. 56	24	23	0.317194	0.140275	0.411698	0.0569449	brown_Day 63 vs. 56	TRUE	0.651372	1
Day 224d	48	Total IgG	MEPT	green	Day 63 vs. 56	24	23	0.0899209	0.683255	0.10397	0.645194	green_Day 63 vs. 56	FALSE
Day 224d	48	Total IgG	MEPT	pink	Day 63 vs. 56	24	23	0.0662055	0.764075	0.079896	0.723761	pink_Day 63 vs. 56	FALSE
Day 224d	48	Total IgG	MEPT	red	Day 63 vs. 56	24	23	0.275692	0.202916	0.247471	0.26684	red_Day 63 vs. 56	TRUE	0.651372	1
Day 224d	48	Total IgG	MEPT	turquoise	Day 63 vs. 56	24	23	-0.128458	0.559127	-0.147715	0.511814	turquoise_Day 63 vs. 56	TRUE	0.942277	1
Day 224d	48	Total IgG	MEPT	yellow	Day 63 vs. 56	24	23	-0.0810277	0.713224	-0.0655096	0.77209	yellow_Day 63 vs. 56	FALSE
Day 224	48	Total IgG	MEPT	red	Day 3 vs. 0	44	38	0.111719	0.504279	0.121139	0.475099	red_Day 3 vs. 0	FALSE
Day 14	52	Total IgG	MEPT	black	Day 3 vs. 0	44	40	0.108068	0.506848	0.0135188	0.9349	black_Day 3 vs. 0	FALSE
Day 14	52	Total IgG	MEPT	blue	Day 3 vs. 0	44	40	-0.0992495	0.542318	-0.0394544	0.811517	blue_Day 3 vs. 0	FALSE
Day 14	52	Total IgG	MEPT	yellow	Day 59 vs. 56	23	22	0.137211	0.542591	0.119935	0.604574	yellow_Day 59 vs. 56	FALSE
Day 28	53	Total IgG	MEPT	red	Day 63 vs. 56	24	23	0.130435	0.553046	0.0557318	0.805421	red_Day 63 vs. 56	FALSE
Day 28	53	Total IgG	MEPT	brown	Day 3 vs. 0	44	40	-0.0932458	0.567128	-0.07499	0.650034	brown_Day 3 vs. 0	FALSE
Day 70	53	Total IgG	MEPT	yellow	Day 3 vs. 0	44	40	-0.0928705	0.568696	-0.110454	0.503242	yellow_Day 3 vs. 0	TRUE	0.963666	1
Day 28	53	Total IgG	MEPT	turquoise	Day 63 vs. 56	24	23	0.124506	0.57138	0.0962476	0.670049	turquoise_Day 63 vs. 56	FALSE
Day 70	53	Total IgG	MEPT	red	Day 59 vs. 56	23	22	0.106719	0.636432	0.125968	0.586381	red_Day 59 vs. 56	FALSE
Day 28	53	Total IgG	MEPT	turquoise	Day 59 vs. 56	23	22	0.104461	0.643627	0.0322286	0.889701	turquoise_Day 59 vs. 56	FALSE
Day 224	48	Total IgG	MEPT	brown	Day 3 vs. 0	44	38	0.0764854	0.648097	0.0713406	0.674786	brown_Day 3 vs. 0	FALSE
Day 224	48	Total IgG	MEPT	yellow	Day 63 vs. 56	24	23	-0.0978261	0.656998	-0.13846	0.538886	yellow_Day 63 vs. 56	FALSE
Day 14	52	Total IgG	MEPT	green	Day 63 vs. 56	24	23	-0.0928854	0.673365	-0.0672302	0.766263	green_Day 63 vs. 56	FALSE
Day 70	53	Total IgG	MEPT	yellow	Day 59 vs. 56	23	22	0.094297	0.676381	0.104493	0.65216	yellow_Day 59 vs. 56	TRUE	0.963666	1
Day 14	52	Total IgG	MEPT	yellow	Day 63 vs. 56	24	23	-0.0909091	0.679953	-0.0541853	0.810724	yellow_Day 63 vs. 56	FALSE
Day 14	52	Total IgG	MEPT	green	Day 3 vs. 0	44	40	-0.0664165	0.683872	0.124455	0.450325	green_Day 3 vs. 0	FALSE
Day 14	52	Total IgG	MEPT	pink	Day 63 vs. 56	24	23	0.0879447	0.689877	0.128213	0.569612	pink_Day 63 vs. 56	FALSE
Day 70	53	Total IgG	MEPT	brown	Day 59 vs. 56	23	22	-0.0852626	0.70598	-0.0391883	0.866071	brown_Day 59 vs. 56	FALSE
Day 70	53	Total IgG	MEPT	red	Day 63 vs. 56	24	23	0.083004	0.706527	0.145043	0.519563	red_Day 63 vs. 56	TRUE	0.963666	1
Day 70	53	Total IgG	MEPT	green	Day 3 vs. 0	44	40	-0.0596623	0.71459	-0.048878	0.767621	green_Day 3 vs. 0	TRUE	0.963666	1
Day 28	53	Total IgG	MEPT	black	Day 63 vs. 56	24	23	-0.0780632	0.723308	-0.0995459	0.659391	black_Day 63 vs. 56	FALSE
Day 14	52	Total IgG	MEPT	turquoise	Day 3 vs. 0	44	40	-0.0515947	0.751868	-0.0814732	0.621965	turquoise_Day 3 vs. 0	FALSE
Day 70	53	Total IgG	MEPT	pink	Day 3 vs. 0	44	40	0.0489681	0.764131	0.037146	0.822363	pink_Day 3 vs. 0	TRUE	0.963666	1
Day 224	48	Total IgG	MEPT	turquoise	Day 59 vs. 56	23	22	-0.0592885	0.793255	-0.000206445	0.999291	turquoise_Day 59 vs. 56	FALSE
Day 224	48	Total IgG	MEPT	yellow	Day 3 vs. 0	44	38	-0.042346	0.800708	-0.0322129	0.849884	yellow_Day 3 vs. 0	TRUE	0.954748	1
Day 224	48	Total IgG	MEPT	black	Day 63 vs. 56	24	23	-0.055336	0.801989	-0.0406352	0.85751	black_Day 63 vs. 56	TRUE	0.954748	1
Day 28	53	Total IgG	MEPT	brown	Day 59 vs. 56	23	22	0.0547713	0.808714	-0.0943233	0.684239	brown_Day 59 vs. 56	FALSE
Day 14	52	Total IgG	MEPT	blue	Day 63 vs. 56	24	23	-0.0513834	0.815888	0.0814148	0.718714	blue_Day 63 vs. 56	FALSE
Day 28	53	Total IgG	MEPT	blue	Day 3 vs. 0	44	40	0.0377111	0.817296	0.106098	0.520328	blue_Day 3 vs. 0	FALSE
Day 70	53	Total IgG	MEPT	red	Day 3 vs. 0	44	40	-0.0369606	0.820872	-0.0451528	0.784896	red_Day 3 vs. 0	FALSE
Day 28	53	Total IgG	MEPT	green	Day 63 vs. 56	24	23	0.0464427	0.833337	0.0752178	0.739375	green_Day 63 vs. 56	FALSE
Day 14	52	Total IgG	MEPT	turquoise	Day 59 vs. 56	23	22	0.0457369	0.839832	-0.0396956	0.864353	turquoise_Day 59 vs. 56	FALSE
Day 14	52	Total IgG	MEPT	brown	Day 63 vs. 56	24	23	-0.0444664	0.840339	0.115226	0.609618	brown_Day 63 vs. 56	FALSE
Day 28	53	Total IgG	MEPT	turquoise	Day 3 vs. 0	44	40	0.0315197	0.846901	0.0116181	0.944037	turquoise_Day 3 vs. 0	FALSE
Day 224	48	Total IgG	MEPT	blue	Day 63 vs. 56	24	23	0.0424901	0.847352	-0.0639298	0.777451	blue_Day 63 vs. 56	TRUE	0.9629	1
Day 14	52	Total IgG	MEPT	black	Day 63 vs. 56	24	23	-0.0405138	0.854377	-0.0657699	0.771207	black_Day 63 vs. 56	FALSE
Day 14	52	Total IgG	MEPT	black	Day 59 vs. 56	23	22	-0.038961	0.863327	-0.210753	0.359137	black_Day 59 vs. 56	FALSE
Day 28	53	Total IgG	MEPT	pink	Day 63 vs. 56	24	23	-0.020751	0.925126	0.00447354	0.984236	pink_Day 63 vs. 56	FALSE
Day 70	53	Total IgG	MEPT	black	Day 63 vs. 56	24	23	-0.020751	0.925126	-0.00960856	0.966149	black_Day 63 vs. 56	TRUE	0.989289	1
Day 28	53	Total IgG	MEPT	blue	Day 63 vs. 56	24	23	-0.0177866	0.935799	0.091391	0.685854	blue_Day 63 vs. 56	FALSE
Day 28	53	Total IgG	MEPT	brown	Day 63 vs. 56	24	23	-0.0177866	0.935799	0.112432	0.618375	brown_Day 63 vs. 56	FALSE
Day 14	52	Total IgG	MEPT	brown	Day 59 vs. 56	23	22	0.0163749	0.942342	-0.154279	0.504313	brown_Day 59 vs. 56	FALSE
Day 70	53	Total IgG	MEPT	turquoise	Day 3 vs. 0	44	40	0.011257	0.945037	0.00927855	0.955294	turquoise_Day 3 vs. 0	FALSE
Day 224	48	Total IgG	MEPT	green	Day 59 vs. 56	23	22	-0.0107284	0.962207	-0.0997917	0.666921	green_Day 59 vs. 56	TRUE	0.96609	1
Day 14	52	Total IgG	MEPT	turquoise	Day 63 vs. 56	24	23	-0.00592885	0.978581	-0.0507586	0.822504	turquoise_Day 63 vs. 56	FALSE
Day 70	53	Total IgG	MEPT	black	Day 3 vs. 0	44	40	-0.00243902	0.988083	-0.0113084	0.945527	black_Day 3 vs. 0	TRUE	0.989289	1
Day 70	53	Total IgG	MEPT	brown	Day 63 vs. 56	24	23	0.00296443	0.989289	-0.0848167	0.707451	brown_Day 63 vs. 56	TRUE	0.989289	1
Day 70	53	Total IgG	MEPT	pink	Day 63 vs. 56	24	23	-0.00197628	0.99286	-0.0195071	0.931337	pink_Day 63 vs. 56	FALSE
Day 70d	53	Total IgG	MEPT	black	Day 3 vs. 0	44	40	0.0251407	0.877621	-0.0131224	0.936805	black_Day 3 vs. 0	TRUE	0.975216	1
Day 70d	53	Total IgG	MEPT	blue	Day 3 vs. 0	44	40	0.163227	0.314236	0.193109	0.238855	blue_Day 3 vs. 0	FALSE
Day 70d	53	Total IgG	MEPT	brown	Day 3 vs. 0	44	40	0.145028	0.371918	0.157662	0.337771	brown_Day 3 vs. 0	FALSE
Day 70d	53	Total IgG	MEPT	green	Day 3 vs. 0	44	40	0.00825516	0.95968	0.0832305	0.614445	green_Day 3 vs. 0	TRUE	0.975216	1
Day 70d	53	Total IgG	MEPT	pink	Day 3 vs. 0	44	40	-0.110882	0.495779	-0.197258	0.228718	pink_Day 3 vs. 0	TRUE	0.975216	1
Day 70d	53	Total IgG	MEPT	red	Day 3 vs. 0	44	40	0.0142589	0.930412	-0.0184367	0.911299	red_Day 3 vs. 0	FALSE
Day 70d	53	Total IgG	MEPT	turquoise	Day 3 vs. 0	44	40	0.0187617	0.908519	0.0100942	0.951368	turquoise_Day 3 vs. 0	FALSE
Day 70d	53	Total IgG	MEPT	yellow	Day 3 vs. 0	44	40	-0.0393996	0.809263	-0.0975617	0.554613	yellow_Day 3 vs. 0	TRUE	0.975216	1
Day 70d	53	Total IgG	MEPT	black	Day 59 vs. 56	23	22	-0.0265387	0.906677	-0.173363	0.45234	black_Day 59 vs. 56	TRUE	0.975216	1
Day 70d	53	Total IgG	MEPT	blue	Day 59 vs. 56	23	22	0.107849	0.632846	-0.0387924	0.867413	blue_Day 59 vs. 56	FALSE
Day 70d	53	Total IgG	MEPT	brown	Day 59 vs. 56	23	22	0.12253	0.586977	-0.0090966	0.968784	brown_Day 59 vs. 56	FALSE
Day 70d	53	Total IgG	MEPT	green	Day 59 vs. 56	23	22	-0.0107284	0.962207	0.097579	0.673909	green_Day 59 vs. 56	TRUE	0.975216	1
Day 70d	53	Total IgG	MEPT	pink	Day 59 vs. 56	23	22	-0.108978	0.629268	-0.147897	0.522314	pink_Day 59 vs. 56	TRUE	0.975216	1
Day 70d	53	Total IgG	MEPT	red	Day 59 vs. 56	23	22	-0.139469	0.535903	-0.198595	0.38814	red_Day 59 vs. 56	FALSE
Day 70d	53	Total IgG	MEPT	turquoise	Day 59 vs. 56	23	22	0.129305	0.566299	0.0625809	0.787557	turquoise_Day 59 vs. 56	FALSE
Day 70d	53	Total IgG	MEPT	yellow	Day 59 vs. 56	23	22	0.156409	0.486995	0.141516	0.540611	yellow_Day 59 vs. 56	TRUE	0.975216	1
Day 70d	53	Total IgG	MEPT	black	Day 63 vs. 56	24	23	-0.055336	0.801989	-0.0682714	0.762742	black_Day 63 vs. 56	TRUE	0.975216	1
Day 70d	53	Total IgG	MEPT	blue	Day 63 vs. 56	24	23	0.172925	0.430087	0.261065	0.240589	blue_Day 63 vs. 56	TRUE	0.975216	1
Day 70d	53	Total IgG	MEPT	brown	Day 63 vs. 56	24	23	0.101779	0.644012	0.200824	0.370176	brown_Day 63 vs. 56	TRUE	0.975216	1
Day 70d	53	Total IgG	MEPT	green	Day 63 vs. 56	24	23	-0.0899209	0.683255	-0.0747349	0.740993	green_Day 63 vs. 56	FALSE
Day 70d	53	Total IgG	MEPT	pink	Day 63 vs. 56	24	23	-0.142292	0.517203	-0.128443	0.568914	pink_Day 63 vs. 56	FALSE
Day 70d	53	Total IgG	MEPT	red	Day 63 vs. 56	24	23	0.0810277	0.713224	0.0286423	0.899314	red_Day 63 vs. 56	TRUE	0.975216	1
Day 70d	53	Total IgG	MEPT	turquoise	Day 63 vs. 56	24	23	-0.0355731	0.871984	-0.0599482	0.791004	turquoise_Day 63 vs. 56	TRUE	0.975216	1
Day 70d	53	Total IgG	MEPT	yellow	Day 63 vs. 56	24	23	0.0158103	0.942921	0.0396268	0.861013	yellow_Day 63 vs. 56	FALSE

## Sheet: PBMC-ICS correlations
Day	tcellsub	antigen	ICS_n	ICS_unit	Module	Comparison	Module_n	n	rho	pvalue	sex_adj_rho	sex_adj_pvalue	mod_comparison	test	FDRq	FWERp
Day 28	CD4+	ID93	43	pctps_adj	yellow	Day 3 vs. 0	44	35	0.441176	0.00798075	0.409102	0.0162868	yellow_Day 3 vs. 0	FALSE
Day 70	CD4+	ID93	44	pctps_adj	pink	Day 63 vs. 56	24	19	-0.578947	0.0093961	-0.611608	0.00699317	pink_Day 63 vs. 56	FALSE
Day 224	CD4+	ID93	40	pctps_adj	yellow	Day 59 vs. 56	23	21	0.487013	0.0251508	0.491782	0.0276388	yellow_Day 59 vs. 56	TRUE	0.628769	0.628769
Day 28	CD4+	ID93	43	pctps_adj	turquoise	Day 63 vs. 56	24	21	0.487013	0.0251508	0.442555	0.0507017	turquoise_Day 63 vs. 56	FALSE
Day 70	CD4+	ID93	44	pctps_adj	turquoise	Day 63 vs. 56	24	19	0.496491	0.0305962	0.505616	0.0323052	turquoise_Day 63 vs. 56	TRUE	0.382452	0.734309
Day 14	CD4+	ID93	43	pctps_adj	yellow	Day 3 vs. 0	44	34	0.360428	0.036261	0.293195	0.0977313	yellow_Day 3 vs. 0	FALSE
Day 14	CD4+	ID93	43	pctps_adj	yellow	Day 59 vs. 56	23	20	0.467669	0.0375885	0.491685	0.0325061	yellow_Day 59 vs. 56	FALSE
Day 70	CD4+	ID93	44	pctps_adj	black	Day 63 vs. 56	24	19	-0.435088	0.0626393	-0.434975	0.0712299	black_Day 63 vs. 56	TRUE	0.479004	1
Day 224	CD4+	ID93	40	pctps_adj	pink	Day 3 vs. 0	44	37	0.305832	0.065645	0.401817	0.0151329	pink_Day 3 vs. 0	TRUE	0.820563	1
Day 28	CD4+	ID93	43	pctps_adj	black	Day 3 vs. 0	44	35	0.306443	0.0733812	0.260011	0.137523	black_Day 3 vs. 0	FALSE
Day 28	CD4+	ID93	43	pctps_adj	black	Day 63 vs. 56	24	21	-0.387013	0.0830602	-0.473809	0.0348256	black_Day 63 vs. 56	FALSE
Day 28	CD4+	ID93	43	pctps_adj	pink	Day 3 vs. 0	44	35	0.288235	0.0931242	0.234377	0.18214	pink_Day 3 vs. 0	FALSE
Day 70	CD4+	ID93	44	pctps_adj	blue	Day 59 vs. 56	23	18	-0.391125	0.1085	-0.41745	0.0954699	blue_Day 59 vs. 56	FALSE
Day 14	CD4+	ID93	43	pctps_adj	green	Day 59 vs. 56	23	20	-0.353383	0.126407	-0.281205	0.243513	green_Day 59 vs. 56	FALSE
Day 14	CD4+	ID93	43	pctps_adj	pink	Day 59 vs. 56	23	20	0.350376	0.129894	0.369108	0.119901	pink_Day 59 vs. 56	FALSE
Day 28	CD4+	ID93	43	pctps_adj	turquoise	Day 59 vs. 56	23	20	0.345865	0.135252	0.278741	0.247842	turquoise_Day 59 vs. 56	FALSE
Day 28	CD4+	ID93	43	pctps_adj	green	Day 59 vs. 56	23	20	-0.329323	0.156231	-0.233717	0.335541	green_Day 59 vs. 56	FALSE
Day 70	CD4+	ID93	44	pctps_adj	yellow	Day 3 vs. 0	44	36	0.240412	0.157839	0.384334	0.0226361	yellow_Day 3 vs. 0	TRUE	0.500512	1
Day 14	CD4+	ID93	43	pctps_adj	red	Day 63 vs. 56	24	21	0.319481	0.158035	0.244957	0.297917	red_Day 63 vs. 56	FALSE
Day 70	CD4+	ID93	44	pctps_adj	green	Day 59 vs. 56	23	18	0.331269	0.179322	0.335284	0.188314	green_Day 59 vs. 56	TRUE	0.500512	1
Day 70	CD4+	ID93	44	pctps_adj	yellow	Day 59 vs. 56	23	18	0.318885	0.197128	0.317464	0.21436	yellow_Day 59 vs. 56	TRUE	0.500512	1
Day 70	CD4+	ID93	44	pctps_adj	pink	Day 59 vs. 56	23	18	-0.316821	0.200205	-0.316079	0.216476	pink_Day 59 vs. 56	TRUE	0.500512	1
Day 28	CD4+	ID93	43	pctps_adj	pink	Day 63 vs. 56	24	21	-0.284416	0.211464	-0.239168	0.309841	pink_Day 63 vs. 56	FALSE
Day 28	CD4+	ID93	43	pctps_adj	green	Day 3 vs. 0	44	35	-0.216246	0.212142	-0.158883	0.369448	green_Day 3 vs. 0	FALSE
Day 70	CD4+	ID93	44	pctps_adj	green	Day 63 vs. 56	24	19	0.296491	0.21773	0.289454	0.244003	green_Day 63 vs. 56	FALSE
Day 14	CD4+	ID93	43	pctps_adj	pink	Day 3 vs. 0	44	34	0.213445	0.225488	0.10507	0.56062	pink_Day 3 vs. 0	FALSE
Day 28	CD4+	ID93	43	pctps_adj	blue	Day 63 vs. 56	24	21	-0.275325	0.227064	-0.147527	0.534803	blue_Day 63 vs. 56	FALSE
Day 70	CD4+	ID93	44	pctps_adj	black	Day 59 vs. 56	23	18	-0.28999	0.243092	-0.293576	0.25276	black_Day 59 vs. 56	TRUE	0.552482	1
Day 28	CD4+	ID93	43	pctps_adj	brown	Day 63 vs. 56	24	21	-0.262338	0.250626	-0.0717946	0.763575	brown_Day 63 vs. 56	FALSE
Day 14	CD4+	ID93	43	pctps_adj	black	Day 3 vs. 0	44	34	0.19725	0.263497	0.135901	0.450792	black_Day 3 vs. 0	FALSE
Day 14	CD4+	ID93	43	pctps_adj	green	Day 3 vs. 0	44	34	-0.18961	0.282807	-0.0939829	0.602905	green_Day 3 vs. 0	FALSE
Day 224	CD4+	ID93	40	pctps_adj	turquoise	Day 63 vs. 56	24	22	0.237719	0.286749	0.261975	0.251305	turquoise_Day 63 vs. 56	TRUE	0.908624	1
Day 28	CD4+	ID93	43	pctps_adj	yellow	Day 59 vs. 56	23	20	0.246617	0.294552	0.227156	0.349666	yellow_Day 59 vs. 56	FALSE
Day 224	CD4+	ID93	40	pctps_adj	pink	Day 59 vs. 56	23	21	0.22987	0.31615	0.236787	0.314826	pink_Day 59 vs. 56	TRUE	0.908624	1
Day 70	CD4+	ID93	44	pctps_adj	red	Day 3 vs. 0	44	36	-0.160103	0.350948	-0.0977601	0.576371	red_Day 3 vs. 0	FALSE
Day 70	CD4+	ID93	44	pctps_adj	turquoise	Day 59 vs. 56	23	18	0.221878	0.376225	0.245272	0.342694	turquoise_Day 59 vs. 56	FALSE
Day 70	CD4+	ID93	44	pctps_adj	brown	Day 63 vs. 56	24	19	0.208772	0.391033	0.194339	0.439682	brown_Day 63 vs. 56	TRUE	0.650028	1
Day 28	CD4+	ID93	43	pctps_adj	green	Day 63 vs. 56	24	21	-0.196104	0.394242	-0.188061	0.427194	green_Day 63 vs. 56	FALSE
Day 14	CD4+	ID93	43	pctps_adj	turquoise	Day 59 vs. 56	23	20	0.195489	0.408819	0.151933	0.534651	turquoise_Day 59 vs. 56	FALSE
Day 224	CD4+	ID93	40	pctps_adj	pink	Day 63 vs. 56	24	22	-0.176736	0.431398	-0.19156	0.405505	pink_Day 63 vs. 56	FALSE
Day 224	CD4+	ID93	40	pctps_adj	yellow	Day 63 vs. 56	24	22	0.172219	0.44345	0.156954	0.496857	yellow_Day 63 vs. 56	FALSE
Day 224	CD4+	ID93	40	pctps_adj	brown	Day 59 vs. 56	23	21	-0.172727	0.454024	-0.153752	0.517508	brown_Day 59 vs. 56	FALSE
Day 70	CD4+	ID93	44	pctps_adj	black	Day 3 vs. 0	44	36	0.1287	0.454419	0.230223	0.183351	black_Day 3 vs. 0	TRUE	0.650028	1
Day 70	CD4+	ID93	44	pctps_adj	turquoise	Day 3 vs. 0	44	36	-0.127156	0.459897	-0.132485	0.448045	turquoise_Day 3 vs. 0	FALSE
Day 224	CD4+	ID93	40	pctps_adj	red	Day 63 vs. 56	24	22	-0.165443	0.461856	-0.145562	0.528974	red_Day 63 vs. 56	TRUE	0.920145	1
Day 14	CD4+	ID93	43	pctps_adj	red	Day 59 vs. 56	23	20	0.174436	0.462011	0.0750325	0.760149	red_Day 59 vs. 56	FALSE
Day 70	CD4+	ID93	44	pctps_adj	blue	Day 63 vs. 56	24	19	0.177193	0.46802	0.161993	0.520743	blue_Day 63 vs. 56	TRUE	0.650028	1
Day 224	CD4+	ID93	40	pctps_adj	green	Day 59 vs. 56	23	21	-0.158442	0.492736	-0.193038	0.414834	green_Day 59 vs. 56	TRUE	0.920145	1
Day 224d	CD4+	ID93	40	pctps_adj	black	Day 3 vs. 0	44	33	-0.187166	0.296957	-0.175739	0.336004	black_Day 3 vs. 0	TRUE	0.814652	1
Day 224d	CD4+	ID93	40	pctps_adj	blue	Day 3 vs. 0	44	33	0.203877	0.255109	0.189826	0.298064	blue_Day 3 vs. 0	FALSE
Day 224d	CD4+	ID93	40	pctps_adj	brown	Day 3 vs. 0	44	33	0.118316	0.51197	0.105919	0.56397	brown_Day 3 vs. 0	FALSE
Day 224d	CD4+	ID93	40	pctps_adj	green	Day 3 vs. 0	44	33	0.162767	0.365449	0.130457	0.476673	green_Day 3 vs. 0	TRUE	0.814652	1
Day 224d	CD4+	ID93	40	pctps_adj	pink	Day 3 vs. 0	44	33	-0.0745321	0.680179	-0.0362659	0.843786	pink_Day 3 vs. 0	TRUE	0.843852	1
Day 224d	CD4+	ID93	40	pctps_adj	red	Day 3 vs. 0	44	33	-0.171123	0.34101	-0.157649	0.38884	red_Day 3 vs. 0	FALSE
Day 224d	CD4+	ID93	40	pctps_adj	turquoise	Day 3 vs. 0	44	33	0.0538102	0.766152	0.0662677	0.718586	turquoise_Day 3 vs. 0	FALSE
Day 224d	CD4+	ID93	40	pctps_adj	yellow	Day 3 vs. 0	44	33	-0.302139	0.0874635	-0.282946	0.11661	yellow_Day 3 vs. 0	TRUE	0.662436	1
Day 224d	CD4+	ID93	40	pctps_adj	black	Day 59 vs. 56	23	18	-0.230134	0.358254	-0.188248	0.469339	black_Day 59 vs. 56	TRUE	0.814652	1
Day 224d	CD4+	ID93	40	pctps_adj	blue	Day 59 vs. 56	23	18	-0.351909	0.152107	-0.296883	0.247204	blue_Day 59 vs. 56	FALSE
Day 224d	CD4+	ID93	40	pctps_adj	brown	Day 59 vs. 56	23	18	0.00309598	0.990272	0.0754227	0.773578	brown_Day 59 vs. 56	FALSE
Day 224d	CD4+	ID93	40	pctps_adj	green	Day 59 vs. 56	23	18	0.0918473	0.717003	0.0528042	0.840485	green_Day 59 vs. 56	TRUE	0.843852	1
Day 224d	CD4+	ID93	40	pctps_adj	pink	Day 59 vs. 56	23	18	0.149639	0.553423	0.127991	0.624454	pink_Day 59 vs. 56	TRUE	0.840428	1
Day 224d	CD4+	ID93	40	pctps_adj	red	Day 59 vs. 56	23	18	-0.100103	0.69269	-0.0819353	0.754568	red_Day 59 vs. 56	FALSE
Day 224d	CD4+	ID93	40	pctps_adj	turquoise	Day 59 vs. 56	23	18	0.182663	0.468161	0.240328	0.352816	turquoise_Day 59 vs. 56	FALSE
Day 224d	CD4+	ID93	40	pctps_adj	yellow	Day 59 vs. 56	23	18	0.368421	0.132487	0.35411	0.163167	yellow_Day 59 vs. 56	TRUE	0.662436	1
Day 224d	CD4+	ID93	40	pctps_adj	black	Day 63 vs. 56	24	19	-0.142105	0.561693	-0.187678	0.455818	black_Day 63 vs. 56	TRUE	0.840428	1
Day 224d	CD4+	ID93	40	pctps_adj	blue	Day 63 vs. 56	24	19	0.282456	0.241332	0.201871	0.4218	blue_Day 63 vs. 56	TRUE	0.814652	1
Day 224d	CD4+	ID93	40	pctps_adj	brown	Day 63 vs. 56	24	19	0.54386	0.0160828	0.483226	0.0422041	brown_Day 63 vs. 56	TRUE	0.40207	0.40207
Day 224d	CD4+	ID93	40	pctps_adj	green	Day 63 vs. 56	24	19	0.357895	0.13246	0.368864	0.131986	green_Day 63 vs. 56	FALSE
Day 224d	CD4+	ID93	40	pctps_adj	pink	Day 63 vs. 56	24	19	-0.0210526	0.931828	-0.0599141	0.813311	pink_Day 63 vs. 56	FALSE
Day 224d	CD4+	ID93	40	pctps_adj	red	Day 63 vs. 56	24	19	0.138596	0.571491	0.23431	0.349352	red_Day 63 vs. 56	TRUE	0.840428	1
Day 224d	CD4+	ID93	40	pctps_adj	turquoise	Day 63 vs. 56	24	19	-0.208772	0.391033	-0.148216	0.557245	turquoise_Day 63 vs. 56	TRUE	0.814652	1
Day 224d	CD4+	ID93	40	pctps_adj	yellow	Day 63 vs. 56	24	19	0.189474	0.437215	0.0864677	0.732987	yellow_Day 63 vs. 56	FALSE
Day 14	CD4+	ID93	43	pctps_adj	blue	Day 59 vs. 56	23	20	0.162406	0.493913	-0.0242106	0.92163	blue_Day 59 vs. 56	FALSE
Day 224	CD4+	ID93	40	pctps_adj	brown	Day 3 vs. 0	44	37	-0.115695	0.495312	-0.14389	0.402457	brown_Day 3 vs. 0	FALSE
Day 28	CD4+	ID93	43	pctps_adj	red	Day 63 vs. 56	24	21	0.149351	0.518188	0.0584961	0.806482	red_Day 63 vs. 56	FALSE
Day 14	CD4+	ID93	43	pctps_adj	yellow	Day 63 vs. 56	24	21	0.145455	0.529283	0.198589	0.401278	yellow_Day 63 vs. 56	FALSE
Day 70	CD4+	ID93	44	pctps_adj	green	Day 3 vs. 0	44	36	0.106821	0.535201	-0.0112784	0.948729	green_Day 3 vs. 0	TRUE	0.704212	1
Day 28	CD4+	ID93	43	pctps_adj	pink	Day 59 vs. 56	23	20	0.142857	0.54795	0.137592	0.57431	pink_Day 59 vs. 56	FALSE
Day 224	CD4+	ID93	40	pctps_adj	yellow	Day 3 vs. 0	44	37	0.098862	0.56047	0.153574	0.37119	yellow_Day 3 vs. 0	TRUE	0.920145	1
Day 28	CD4+	ID93	43	pctps_adj	brown	Day 3 vs. 0	44	35	-0.10056	0.565442	-0.0848182	0.63341	brown_Day 3 vs. 0	FALSE
Day 14	CD4+	ID93	43	pctps_adj	black	Day 59 vs. 56	23	20	0.132331	0.578107	-0.0305356	0.901241	black_Day 59 vs. 56	FALSE
Day 70	CD4+	ID93	44	pctps_adj	brown	Day 59 vs. 56	23	18	-0.137255	0.587062	-0.134118	0.607817	brown_Day 59 vs. 56	FALSE
Day 224	CD4+	ID93	40	pctps_adj	turquoise	Day 3 vs. 0	44	37	0.0896159	0.59787	0.116244	0.499585	turquoise_Day 3 vs. 0	FALSE
Day 14	CD4+	ID93	43	pctps_adj	brown	Day 3 vs. 0	44	34	-0.0893812	0.615181	-0.0680893	0.706546	brown_Day 3 vs. 0	FALSE
Day 14	CD4+	ID93	43	pctps_adj	turquoise	Day 3 vs. 0	44	34	0.0881589	0.620043	0.0736677	0.683695	turquoise_Day 3 vs. 0	FALSE
Day 224	CD4+	ID93	40	pctps_adj	green	Day 3 vs. 0	44	37	-0.083926	0.62141	-0.167302	0.329421	green_Day 3 vs. 0	TRUE	0.920145	1
Day 224	CD4+	ID93	40	pctps_adj	black	Day 63 vs. 56	24	22	-0.110107	0.625698	-0.110711	0.63283	black_Day 63 vs. 56	TRUE	0.920145	1
Day 14	CD4+	ID93	43	pctps_adj	pink	Day 63 vs. 56	24	21	-0.112987	0.62581	-0.0889296	0.709269	pink_Day 63 vs. 56	FALSE
Day 224	CD4+	ID93	40	pctps_adj	turquoise	Day 59 vs. 56	23	21	0.11039	0.633823	0.140272	0.555289	turquoise_Day 59 vs. 56	FALSE
Day 70	CD4+	ID93	44	pctps_adj	brown	Day 3 vs. 0	44	36	-0.0815959	0.636151	-0.110732	0.526562	brown_Day 3 vs. 0	FALSE
Day 14	CD4+	ID93	43	pctps_adj	turquoise	Day 63 vs. 56	24	21	0.102597	0.658097	0.0780167	0.743717	turquoise_Day 63 vs. 56	FALSE
Day 28	CD4+	ID93	43	pctps_adj	yellow	Day 63 vs. 56	24	21	-0.0974026	0.674468	-0.0417663	0.861211	yellow_Day 63 vs. 56	FALSE
Day 70	CD4+	ID93	44	pctps_adj	blue	Day 3 vs. 0	44	36	0.0656371	0.703697	0.040744	0.816238	blue_Day 3 vs. 0	FALSE
Day 14	CD4+	ID93	43	pctps_adj	blue	Day 63 vs. 56	24	21	-0.0831169	0.720203	0.0072167	0.975911	blue_Day 63 vs. 56	FALSE
Day 14	CD4+	ID93	43	pctps_adj	green	Day 63 vs. 56	24	21	-0.0818182	0.72441	-0.0561909	0.813977	green_Day 63 vs. 56	FALSE
Day 224	CD4+	ID93	40	pctps_adj	black	Day 3 vs. 0	44	37	0.0571361	0.736953	0.080346	0.641347	black_Day 3 vs. 0	TRUE	0.970159	1
Day 14	CD4+	ID93	43	pctps_adj	brown	Day 63 vs. 56	24	21	-0.0779221	0.737075	0.0235712	0.921425	brown_Day 63 vs. 56	FALSE
Day 224	CD4+	ID93	40	pctps_adj	green	Day 63 vs. 56	24	22	0.0739695	0.743559	0.0637933	0.783534	green_Day 63 vs. 56	FALSE
Day 70	CD4+	ID93	44	pctps_adj	red	Day 63 vs. 56	24	19	0.077193	0.753443	0.109427	0.665573	red_Day 63 vs. 56	TRUE	0.833251	1
Day 224	CD4+	ID93	40	pctps_adj	black	Day 59 vs. 56	23	21	0.0727273	0.754064	0.107042	0.653305	black_Day 59 vs. 56	TRUE	0.970159	1
Day 28	CD4+	ID93	43	pctps_adj	brown	Day 59 vs. 56	23	20	-0.0706767	0.767158	-0.283661	0.239245	brown_Day 59 vs. 56	FALSE
Day 28	CD4+	ID93	43	pctps_adj	black	Day 59 vs. 56	23	20	0.0691729	0.771985	-0.148972	0.542737	black_Day 59 vs. 56	FALSE
Day 28	CD4+	ID93	43	pctps_adj	turquoise	Day 3 vs. 0	44	35	-0.0473389	0.787129	-0.0565947	0.750552	turquoise_Day 3 vs. 0	FALSE
Day 28	CD4+	ID93	43	pctps_adj	blue	Day 59 vs. 56	23	20	0.0616541	0.796239	-0.182555	0.454437	blue_Day 59 vs. 56	FALSE
Day 28	CD4+	ID93	43	pctps_adj	blue	Day 3 vs. 0	44	35	0.0411765	0.814321	0.0813731	0.647315	blue_Day 3 vs. 0	FALSE
Day 14	CD4+	ID93	43	pctps_adj	black	Day 63 vs. 56	24	21	-0.0532468	0.818692	-0.0755609	0.751537	black_Day 63 vs. 56	FALSE
Day 224	CD4+	ID93	40	pctps_adj	blue	Day 59 vs. 56	23	21	-0.0467532	0.840511	-0.0117776	0.960695	blue_Day 59 vs. 56	FALSE
Day 224	CD4+	ID93	40	pctps_adj	red	Day 3 vs. 0	44	37	-0.0339023	0.842107	-0.0119055	0.945058	red_Day 3 vs. 0	FALSE
Day 224	CD4+	ID93	40	pctps_adj	red	Day 59 vs. 56	23	21	-0.0324675	0.888889	-0.0256889	0.914389	red_Day 59 vs. 56	FALSE
Day 224	CD4+	ID93	40	pctps_adj	blue	Day 3 vs. 0	44	37	0.0227596	0.893634	-0.00439366	0.979711	blue_Day 3 vs. 0	FALSE
Day 28	CD4+	ID93	43	pctps_adj	red	Day 59 vs. 56	23	20	-0.0315789	0.894854	-0.107984	0.659917	red_Day 59 vs. 56	FALSE
Day 70	CD4+	ID93	44	pctps_adj	yellow	Day 63 vs. 56	24	19	-0.0315789	0.897883	-0.0495411	0.845225	yellow_Day 63 vs. 56	FALSE
Day 28	CD4+	ID93	43	pctps_adj	red	Day 3 vs. 0	44	35	-0.0210084	0.904652	-0.0638797	0.719659	red_Day 3 vs. 0	FALSE
Day 14	CD4+	ID93	43	pctps_adj	blue	Day 3 vs. 0	44	34	-0.0190985	0.914625	0.0484384	0.788942	blue_Day 3 vs. 0	FALSE
Day 14	CD4+	ID93	43	pctps_adj	brown	Day 59 vs. 56	23	20	-0.0240602	0.9198	-0.252442	0.297099	brown_Day 59 vs. 56	FALSE
Day 224	CD4+	ID93	40	pctps_adj	blue	Day 63 vs. 56	24	22	-0.0208922	0.926474	-0.0566355	0.807355	blue_Day 63 vs. 56	TRUE	0.970159	1
Day 14	CD4+	ID93	43	pctps_adj	red	Day 3 vs. 0	44	34	0.0123759	0.944618	-0.0708661	0.695138	red_Day 3 vs. 0	FALSE
Day 70	CD4+	ID93	44	pctps_adj	red	Day 59 vs. 56	23	18	0.0134159	0.957864	0.0207594	0.936968	red_Day 59 vs. 56	FALSE
Day 224	CD4+	ID93	40	pctps_adj	brown	Day 63 vs. 56	24	22	0.0118577	0.958232	-0.0330201	0.887009	brown_Day 63 vs. 56	TRUE	0.970159	1
Day 70	CD4+	ID93	44	pctps_adj	pink	Day 3 vs. 0	44	36	-0.000772201	0.996434	0.161859	0.35292	pink_Day 3 vs. 0	TRUE	0.996434	1
Day 70d	CD4+	ID93	44	pctps_adj	black	Day 3 vs. 0	44	33	-0.0013369	0.994109	0.0578198	0.753272	black_Day 3 vs. 0	TRUE	0.995581	1
Day 70d	CD4+	ID93	44	pctps_adj	blue	Day 3 vs. 0	44	33	0.182487	0.309414	0.166705	0.361817	blue_Day 3 vs. 0	FALSE
Day 70d	CD4+	ID93	44	pctps_adj	brown	Day 3 vs. 0	44	33	0.128342	0.476592	0.119801	0.513697	brown_Day 3 vs. 0	FALSE
Day 70d	CD4+	ID93	44	pctps_adj	green	Day 3 vs. 0	44	33	0.237299	0.183615	0.171948	0.346695	green_Day 3 vs. 0	TRUE	0.550191	1
Day 70d	CD4+	ID93	44	pctps_adj	pink	Day 3 vs. 0	44	33	-0.184826	0.303145	-0.0923538	0.615159	pink_Day 3 vs. 0	TRUE	0.582972	1
Day 70d	CD4+	ID93	44	pctps_adj	red	Day 3 vs. 0	44	33	-0.278743	0.116221	-0.242223	0.181649	red_Day 3 vs. 0	FALSE
Day 70d	CD4+	ID93	44	pctps_adj	turquoise	Day 3 vs. 0	44	33	-0.228275	0.201345	-0.24124	0.183482	turquoise_Day 3 vs. 0	FALSE
Day 70d	CD4+	ID93	44	pctps_adj	yellow	Day 3 vs. 0	44	33	0.00100267	0.995581	0.0887219	0.629186	yellow_Day 3 vs. 0	TRUE	0.995581	1
Day 70d	CD4+	ID93	44	pctps_adj	black	Day 59 vs. 56	23	16	-0.555882	0.0253622	-0.568897	0.0268851	black_Day 59 vs. 56	TRUE	0.202309	0.608692
Day 70d	CD4+	ID93	44	pctps_adj	blue	Day 59 vs. 56	23	16	-0.573529	0.020191	-0.612157	0.0152828	blue_Day 59 vs. 56	FALSE
Day 70d	CD4+	ID93	44	pctps_adj	brown	Day 59 vs. 56	23	16	-0.141176	0.602003	-0.15995	0.569065	brown_Day 59 vs. 56	FALSE
Day 70d	CD4+	ID93	44	pctps_adj	green	Day 59 vs. 56	23	16	0.55	0.027294	0.559653	0.030054	green_Day 59 vs. 56	TRUE	0.202309	0.627761
Day 70d	CD4+	ID93	44	pctps_adj	pink	Day 59 vs. 56	23	16	-0.167647	0.534857	-0.16543	0.555721	pink_Day 59 vs. 56	TRUE	0.703759	1
Day 70d	CD4+	ID93	44	pctps_adj	red	Day 59 vs. 56	23	16	-0.0941176	0.728814	-0.101619	0.718579	red_Day 59 vs. 56	FALSE
Day 70d	CD4+	ID93	44	pctps_adj	turquoise	Day 59 vs. 56	23	16	0.447059	0.0825369	0.454858	0.088467	turquoise_Day 59 vs. 56	FALSE
Day 70d	CD4+	ID93	44	pctps_adj	yellow	Day 59 vs. 56	23	16	0.211765	0.431083	0.223814	0.422623	yellow_Day 59 vs. 56	TRUE	0.650267	1
Day 70d	CD4+	ID93	44	pctps_adj	black	Day 63 vs. 56	24	17	-0.458333	0.0642713	-0.476049	0.0623235	black_Day 63 vs. 56	TRUE	0.321357	1
Day 70d	CD4+	ID93	44	pctps_adj	blue	Day 63 vs. 56	24	17	0.193627	0.456497	0.170498	0.527831	blue_Day 63 vs. 56	TRUE	0.650267	1
Day 70d	CD4+	ID93	44	pctps_adj	brown	Day 63 vs. 56	24	17	0.426471	0.0878046	0.429039	0.0972588	brown_Day 63 vs. 56	TRUE	0.365852	1
Day 70d	CD4+	ID93	44	pctps_adj	green	Day 63 vs. 56	24	17	0.566176	0.0178228	0.56478	0.0226415	green_Day 63 vs. 56	FALSE
Day 70d	CD4+	ID93	44	pctps_adj	pink	Day 63 vs. 56	24	17	-0.421569	0.0919126	-0.446903	0.0826571	pink_Day 63 vs. 56	FALSE
Day 70d	CD4+	ID93	44	pctps_adj	red	Day 63 vs. 56	24	17	0.401961	0.10973	0.446588	0.0829	red_Day 63 vs. 56	TRUE	0.391895	1
Day 70d	CD4+	ID93	44	pctps_adj	turquoise	Day 63 vs. 56	24	17	0.191176	0.462326	0.215375	0.423083	turquoise_Day 63 vs. 56	TRUE	0.650267	1
Day 70d	CD4+	ID93	44	pctps_adj	yellow	Day 63 vs. 56	24	17	0.00980392	0.970211	-0.0251551	0.926323	yellow_Day 63 vs. 56	FALSE

## Sheet: WB-ICS correlations
Day	tcellsub	antigen	ICS_n	ICS_unit	Module	Comparison	Module_n	n	rho	pvalue	sex_adj_rho	sex_adj_pvalue	mod_comparison	test	FDRq	FWERp
Day 14	CD4+	ID93	51	pctps_adj	black	Day 3 vs. 0	44	42	0.19731	0.210395	0.154469	0.334896	black_Day 3 vs. 0	TRUE	0.438323	1
Day 14	CD4+	ID93	51	pctps_adj	blue	Day 3 vs. 0	44	42	-0.00656349	0.967094	0.0418197	0.795165	blue_Day 3 vs. 0	FALSE
Day 14	CD4+	ID93	51	pctps_adj	brown	Day 3 vs. 0	44	42	0.005267	0.973592	0.0373927	0.816455	brown_Day 3 vs. 0	FALSE
Day 14	CD4+	ID93	51	pctps_adj	green	Day 3 vs. 0	44	42	-0.199255	0.205844	-0.137682	0.390654	green_Day 3 vs. 0	TRUE	0.438323	1
Day 14	CD4+	ID93	51	pctps_adj	pink	Day 3 vs. 0	44	42	0.189207	0.230112	0.131056	0.414071	pink_Day 3 vs. 0	TRUE	0.442523	1
Day 14	CD4+	ID93	51	pctps_adj	red	Day 3 vs. 0	44	42	0.0681468	0.668059	0.0446147	0.781798	red_Day 3 vs. 0	FALSE
Day 14	CD4+	ID93	51	pctps_adj	turquoise	Day 3 vs. 0	44	42	-0.131351	0.407013	-0.158742	0.321531	turquoise_Day 3 vs. 0	FALSE
Day 14	CD4+	ID93	51	pctps_adj	yellow	Day 3 vs. 0	44	42	0.396483	0.0093369	0.35516	0.0226873	yellow_Day 3 vs. 0	TRUE	0.116711	0.224086
Day 14	CD4+	ID93	51	pctps_adj	black	Day 59 vs. 56	23	22	-0.17109	0.44649	-0.288371	0.204904	black_Day 59 vs. 56	TRUE	0.656603	1
Day 14	CD4+	ID93	51	pctps_adj	blue	Day 59 vs. 56	23	22	0.134952	0.549318	0.0698515	0.763516	blue_Day 59 vs. 56	FALSE
Day 14	CD4+	ID93	51	pctps_adj	brown	Day 59 vs. 56	23	22	0.0976849	0.665396	0.029566	0.898767	brown_Day 59 vs. 56	FALSE
Day 14	CD4+	ID93	51	pctps_adj	green	Day 59 vs. 56	23	22	0.111237	0.622136	0.182439	0.428639	green_Day 59 vs. 56	TRUE	0.706973	1
Day 14	CD4+	ID93	51	pctps_adj	pink	Day 59 vs. 56	23	22	0.13834	0.539242	0.133215	0.564845	pink_Day 59 vs. 56	TRUE	0.706973	1
Day 14	CD4+	ID93	51	pctps_adj	red	Day 59 vs. 56	23	22	0.456804	0.032583	0.442491	0.0445738	red_Day 59 vs. 56	FALSE
Day 14	CD4+	ID93	51	pctps_adj	turquoise	Day 59 vs. 56	23	22	0.194805	0.384985	0.171394	0.457569	turquoise_Day 59 vs. 56	FALSE
Day 14	CD4+	ID93	51	pctps_adj	yellow	Day 59 vs. 56	23	22	0.184641	0.410735	0.170667	0.459508	yellow_Day 59 vs. 56	TRUE	0.641774	1
Day 14	CD4+	ID93	51	pctps_adj	black	Day 63 vs. 56	24	23	-0.034585	0.875512	-0.053418	0.813359	black_Day 63 vs. 56	TRUE	0.951644	1
Day 14	CD4+	ID93	51	pctps_adj	blue	Day 63 vs. 56	24	23	-0.294466	0.172591	-0.25387	0.254265	blue_Day 63 vs. 56	TRUE	0.438323	1
Day 14	CD4+	ID93	51	pctps_adj	brown	Day 63 vs. 56	24	23	-0.217391	0.319049	-0.157199	0.48477	brown_Day 63 vs. 56	TRUE	0.56973	1
Day 14	CD4+	ID93	51	pctps_adj	green	Day 63 vs. 56	24	23	0.290514	0.178697	0.326007	0.138699	green_Day 63 vs. 56	FALSE
Day 14	CD4+	ID93	51	pctps_adj	pink	Day 63 vs. 56	24	23	-0.349802	0.101796	-0.341108	0.120288	pink_Day 63 vs. 56	FALSE
Day 14	CD4+	ID93	51	pctps_adj	red	Day 63 vs. 56	24	23	0.124506	0.57138	0.0604718	0.789218	red_Day 63 vs. 56	TRUE	0.706973	1
Day 14	CD4+	ID93	51	pctps_adj	turquoise	Day 63 vs. 56	24	23	0.34585	0.105991	0.350071	0.110233	turquoise_Day 63 vs. 56	TRUE	0.438323	1
Day 14	CD4+	ID93	51	pctps_adj	yellow	Day 63 vs. 56	24	23	0.217391	0.319049	0.254079	0.25386	yellow_Day 63 vs. 56	FALSE
Day 224	CD4+	ID93	47	pctps_adj	black	Day 3 vs. 0	44	37	0.320294	0.053278	0.345768	0.0388674	black_Day 3 vs. 0	TRUE	0.481177	1
Day 224	CD4+	ID93	47	pctps_adj	blue	Day 3 vs. 0	44	37	0.0886676	0.601766	0.0733457	0.670752	blue_Day 3 vs. 0	FALSE
Day 224	CD4+	ID93	47	pctps_adj	brown	Day 3 vs. 0	44	37	-0.0644855	0.704553	-0.0765341	0.657296	brown_Day 3 vs. 0	FALSE
Day 224	CD4+	ID93	47	pctps_adj	green	Day 3 vs. 0	44	37	-0.0877193	0.605674	-0.137106	0.425231	green_Day 3 vs. 0	TRUE	0.937786	1
Day 224	CD4+	ID93	47	pctps_adj	pink	Day 3 vs. 0	44	37	0.184922	0.273205	0.230159	0.176878	pink_Day 3 vs. 0	TRUE	0.937786	1
Day 224	CD4+	ID93	47	pctps_adj	red	Day 3 vs. 0	44	37	0.0841631	0.620421	0.0979298	0.569892	red_Day 3 vs. 0	FALSE
Day 224	CD4+	ID93	47	pctps_adj	turquoise	Day 3 vs. 0	44	37	0.0931721	0.583357	0.105588	0.53995	turquoise_Day 3 vs. 0	FALSE
Day 224	CD4+	ID93	47	pctps_adj	yellow	Day 3 vs. 0	44	37	0.485301	0.00233047	0.531795	0.000844156	yellow_Day 3 vs. 0	TRUE	0.0582616	0.0582616
Day 224	CD4+	ID93	47	pctps_adj	black	Day 59 vs. 56	23	22	0.217391	0.331137	0.161627	0.483967	black_Day 59 vs. 56	TRUE	0.937786	1
Day 224	CD4+	ID93	47	pctps_adj	blue	Day 59 vs. 56	23	22	0.25127	0.259327	0.192936	0.402076	blue_Day 59 vs. 56	FALSE
Day 224	CD4+	ID93	47	pctps_adj	brown	Day 59 vs. 56	23	22	-0.0694523	0.758755	-0.156126	0.499159	brown_Day 59 vs. 56	FALSE
Day 224	CD4+	ID93	47	pctps_adj	green	Day 59 vs. 56	23	22	-0.410503	0.0577412	-0.378186	0.090952	green_Day 59 vs. 56	TRUE	0.481177	1
Day 224	CD4+	ID93	47	pctps_adj	pink	Day 59 vs. 56	23	22	0.206098	0.357472	0.194136	0.399097	pink_Day 59 vs. 56	TRUE	0.937786	1
Day 224	CD4+	ID93	47	pctps_adj	red	Day 59 vs. 56	23	22	0.206098	0.357472	0.185995	0.419536	red_Day 59 vs. 56	FALSE
Day 224	CD4+	ID93	47	pctps_adj	turquoise	Day 59 vs. 56	23	22	-0.180124	0.422475	-0.229235	0.317527	turquoise_Day 59 vs. 56	FALSE
Day 224	CD4+	ID93	47	pctps_adj	yellow	Day 59 vs. 56	23	22	0.360813	0.0990059	0.354962	0.114345	yellow_Day 59 vs. 56	TRUE	0.618787	1
Day 224	CD4+	ID93	47	pctps_adj	black	Day 63 vs. 56	24	23	-0.0296443	0.893189	-0.0384787	0.865003	black_Day 63 vs. 56	TRUE	0.937786	1
Day 224	CD4+	ID93	47	pctps_adj	blue	Day 63 vs. 56	24	23	0.238142	0.273851	0.308834	0.161973	blue_Day 63 vs. 56	TRUE	0.937786	1
Day 224	CD4+	ID93	47	pctps_adj	brown	Day 63 vs. 56	24	23	0.177866	0.416821	0.25895	0.244559	brown_Day 63 vs. 56	TRUE	0.937786	1
Day 224	CD4+	ID93	47	pctps_adj	green	Day 63 vs. 56	24	23	0.0355731	0.871984	0.0488003	0.829252	green_Day 63 vs. 56	FALSE
Day 224	CD4+	ID93	47	pctps_adj	pink	Day 63 vs. 56	24	23	-0.229249	0.292697	-0.220027	0.325161	pink_Day 63 vs. 56	FALSE
Day 224	CD4+	ID93	47	pctps_adj	red	Day 63 vs. 56	24	23	0.0780632	0.723308	0.0403317	0.858564	red_Day 63 vs. 56	TRUE	0.937786	1
Day 224	CD4+	ID93	47	pctps_adj	turquoise	Day 63 vs. 56	24	23	-0.102767	0.640782	-0.121565	0.589947	turquoise_Day 63 vs. 56	TRUE	0.937786	1
Day 224	CD4+	ID93	47	pctps_adj	yellow	Day 63 vs. 56	24	23	-0.247036	0.255791	-0.23448	0.29356	yellow_Day 63 vs. 56	FALSE
Day 224d	CD4+	ID93	47	pctps_adj	black	Day 3 vs. 0	44	37	0.124229	0.463822	0.139039	0.41867	black_Day 3 vs. 0	TRUE	0.790046	1
Day 224d	CD4+	ID93	47	pctps_adj	blue	Day 3 vs. 0	44	37	0.117354	0.489105	0.108143	0.530131	blue_Day 3 vs. 0	FALSE
Day 224d	CD4+	ID93	47	pctps_adj	brown	Day 3 vs. 0	44	37	0.261972	0.117274	0.257166	0.129991	brown_Day 3 vs. 0	FALSE
Day 224d	CD4+	ID93	47	pctps_adj	green	Day 3 vs. 0	44	37	0.188241	0.264536	0.182446	0.286869	green_Day 3 vs. 0	TRUE	0.755014	1
Day 224d	CD4+	ID93	47	pctps_adj	pink	Day 3 vs. 0	44	37	-0.1477	0.382996	-0.137033	0.425481	pink_Day 3 vs. 0	TRUE	0.790046	1
Day 224d	CD4+	ID93	47	pctps_adj	red	Day 3 vs. 0	44	37	0.360835	0.0282319	0.374218	0.0245467	red_Day 3 vs. 0	FALSE
Day 224d	CD4+	ID93	47	pctps_adj	turquoise	Day 3 vs. 0	44	37	-0.112613	0.506946	-0.106155	0.537763	turquoise_Day 3 vs. 0	FALSE
Day 224d	CD4+	ID93	47	pctps_adj	yellow	Day 3 vs. 0	44	37	0.141299	0.404176	0.164081	0.338951	yellow_Day 3 vs. 0	TRUE	0.790046	1
Day 224d	CD4+	ID93	47	pctps_adj	black	Day 59 vs. 56	23	22	0.127047	0.573156	0.0270498	0.907345	black_Day 59 vs. 56	TRUE	0.842876	1
Day 224d	CD4+	ID93	47	pctps_adj	blue	Day 59 vs. 56	23	22	0.302089	0.171816	0.212577	0.354896	blue_Day 59 vs. 56	FALSE
Day 224d	CD4+	ID93	47	pctps_adj	brown	Day 59 vs. 56	23	22	0.220779	0.323469	0.127857	0.580736	brown_Day 59 vs. 56	FALSE
Day 224d	CD4+	ID93	47	pctps_adj	green	Day 59 vs. 56	23	22	-0.192547	0.390627	-0.121395	0.60015	green_Day 59 vs. 56	TRUE	0.790046	1
Day 224d	CD4+	ID93	47	pctps_adj	pink	Day 59 vs. 56	23	22	-0.0220215	0.92251	-0.0482583	0.835443	pink_Day 59 vs. 56	TRUE	0.92251	1
Day 224d	CD4+	ID93	47	pctps_adj	red	Day 59 vs. 56	23	22	0.232072	0.298688	0.205029	0.372633	red_Day 59 vs. 56	FALSE
Day 224d	CD4+	ID93	47	pctps_adj	turquoise	Day 59 vs. 56	23	22	-0.178995	0.425438	-0.253893	0.266757	turquoise_Day 59 vs. 56	FALSE
Day 224d	CD4+	ID93	47	pctps_adj	yellow	Day 59 vs. 56	23	22	0.0750988	0.739774	0.0579288	0.803038	yellow_Day 59 vs. 56	TRUE	0.92251	1
Day 224d	CD4+	ID93	47	pctps_adj	black	Day 63 vs. 56	24	23	0.0958498	0.663527	0.0864771	0.701975	black_Day 63 vs. 56	TRUE	0.921565	1
Day 224d	CD4+	ID93	47	pctps_adj	blue	Day 63 vs. 56	24	23	0.523715	0.0103231	0.640894	0.00130995	blue_Day 63 vs. 56	TRUE	0.258077	0.258077
Day 224d	CD4+	ID93	47	pctps_adj	brown	Day 63 vs. 56	24	23	0.444664	0.0335083	0.580584	0.00461093	brown_Day 63 vs. 56	TRUE	0.418854	0.8042
Day 224d	CD4+	ID93	47	pctps_adj	green	Day 63 vs. 56	24	23	0.0227273	0.918018	0.0407875	0.856982	green_Day 63 vs. 56	FALSE
Day 224d	CD4+	ID93	47	pctps_adj	pink	Day 63 vs. 56	24	23	-0.0167984	0.93936	0.000253339	0.999107	pink_Day 63 vs. 56	FALSE
Day 224d	CD4+	ID93	47	pctps_adj	red	Day 63 vs. 56	24	23	0.23913	0.271805	0.19605	0.381896	red_Day 63 vs. 56	TRUE	0.755014	1
Day 224d	CD4+	ID93	47	pctps_adj	turquoise	Day 63 vs. 56	24	23	-0.310277	0.149614	-0.342416	0.118781	turquoise_Day 63 vs. 56	TRUE	0.755014	1
Day 224d	CD4+	ID93	47	pctps_adj	yellow	Day 63 vs. 56	24	23	-0.198617	0.363609	-0.180861	0.420549	yellow_Day 63 vs. 56	FALSE
Day 28	CD4+	ID93	52	pctps_adj	black	Day 3 vs. 0	44	40	0.19212	0.234973	0.15273	0.353289	black_Day 3 vs. 0	TRUE	0.602591	1
Day 28	CD4+	ID93	52	pctps_adj	blue	Day 3 vs. 0	44	40	0.0138837	0.932239	0.0579241	0.726143	blue_Day 3 vs. 0	FALSE
Day 28	CD4+	ID93	52	pctps_adj	brown	Day 3 vs. 0	44	40	0.188743	0.24346	0.23573	0.148545	brown_Day 3 vs. 0	FALSE
Day 28	CD4+	ID93	52	pctps_adj	green	Day 3 vs. 0	44	40	-0.192871	0.233114	-0.0952565	0.56405	green_Day 3 vs. 0	TRUE	0.602591	1
Day 28	CD4+	ID93	52	pctps_adj	pink	Day 3 vs. 0	44	40	0.291932	0.0675734	0.218836	0.180748	pink_Day 3 vs. 0	TRUE	0.337867	1
Day 28	CD4+	ID93	52	pctps_adj	red	Day 3 vs. 0	44	40	0.24409	0.129047	0.224459	0.169521	red_Day 3 vs. 0	FALSE
Day 28	CD4+	ID93	52	pctps_adj	turquoise	Day 3 vs. 0	44	40	-0.274296	0.0867461	-0.323594	0.0444815	turquoise_Day 3 vs. 0	FALSE
Day 28	CD4+	ID93	52	pctps_adj	yellow	Day 3 vs. 0	44	40	0.352158	0.0258443	0.300342	0.0632031	yellow_Day 3 vs. 0	TRUE	0.255758	0.620263
Day 28	CD4+	ID93	52	pctps_adj	black	Day 59 vs. 56	23	21	-0.025974	0.911015	-0.110321	0.64335	black_Day 59 vs. 56	TRUE	0.98217	1
Day 28	CD4+	ID93	52	pctps_adj	blue	Day 59 vs. 56	23	21	0.350649	0.119128	0.312187	0.180237	blue_Day 59 vs. 56	FALSE
Day 28	CD4+	ID93	52	pctps_adj	brown	Day 59 vs. 56	23	21	0.155844	0.499944	0.1006	0.673023	brown_Day 59 vs. 56	FALSE
Day 28	CD4+	ID93	52	pctps_adj	green	Day 59 vs. 56	23	21	0.00519481	0.98217	0.0464861	0.845698	green_Day 59 vs. 56	TRUE	0.98217	1
Day 28	CD4+	ID93	52	pctps_adj	pink	Day 59 vs. 56	23	21	0.231169	0.313347	0.231711	0.325615	pink_Day 59 vs. 56	TRUE	0.602591	1
Day 28	CD4+	ID93	52	pctps_adj	red	Day 59 vs. 56	23	21	0.525974	0.0143225	0.520719	0.0185718	red_Day 59 vs. 56	FALSE
Day 28	CD4+	ID93	52	pctps_adj	turquoise	Day 59 vs. 56	23	21	0.0545455	0.814343	0.025	0.916677	turquoise_Day 59 vs. 56	FALSE
Day 28	CD4+	ID93	52	pctps_adj	yellow	Day 59 vs. 56	23	21	0.335065	0.13761	0.321112	0.16744	yellow_Day 59 vs. 56	TRUE	0.573375	1
Day 28	CD4+	ID93	52	pctps_adj	black	Day 63 vs. 56	24	22	0.0468662	0.835929	0.0223305	0.92346	black_Day 63 vs. 56	TRUE	0.98217	1
Day 28	CD4+	ID93	52	pctps_adj	blue	Day 63 vs. 56	24	22	0.0287973	0.898772	0.0682935	0.768651	blue_Day 63 vs. 56	TRUE	0.98217	1
Day 28	CD4+	ID93	52	pctps_adj	brown	Day 63 vs. 56	24	22	0.0863919	0.702256	0.138752	0.548625	brown_Day 63 vs. 56	TRUE	0.924021	1
Day 28	CD4+	ID93	52	pctps_adj	green	Day 63 vs. 56	24	22	0.0999435	0.65811	0.10034	0.665193	green_Day 63 vs. 56	FALSE
Day 28	CD4+	ID93	52	pctps_adj	pink	Day 63 vs. 56	24	22	-0.112366	0.618583	-0.0982781	0.671698	pink_Day 63 vs. 56	FALSE
Day 28	CD4+	ID93	52	pctps_adj	red	Day 63 vs. 56	24	22	0.198193	0.376609	0.167411	0.468243	red_Day 63 vs. 56	TRUE	0.672515	1
Day 28	CD4+	ID93	52	pctps_adj	turquoise	Day 63 vs. 56	24	22	0.263693	0.235716	0.267208	0.241613	turquoise_Day 63 vs. 56	TRUE	0.602591	1
Day 28	CD4+	ID93	52	pctps_adj	yellow	Day 63 vs. 56	24	22	0.0694523	0.758755	0.0783657	0.735629	yellow_Day 63 vs. 56	FALSE
Day 70	CD4+	ID93	52	pctps_adj	black	Day 3 vs. 0	44	39	0.0184211	0.911374	0.0475225	0.77693	black_Day 3 vs. 0	TRUE	0.990624	1
Day 70	CD4+	ID93	52	pctps_adj	blue	Day 3 vs. 0	44	39	0.0176113	0.915255	0.0015573	0.992596	blue_Day 3 vs. 0	FALSE
Day 70	CD4+	ID93	52	pctps_adj	brown	Day 3 vs. 0	44	39	-0.0773279	0.639854	-0.0833891	0.618666	brown_Day 3 vs. 0	FALSE
Day 70	CD4+	ID93	52	pctps_adj	green	Day 3 vs. 0	44	39	0.0722672	0.661968	0.0336582	0.841005	green_Day 3 vs. 0	TRUE	0.990624	1
Day 70	CD4+	ID93	52	pctps_adj	pink	Day 3 vs. 0	44	39	0.142105	0.388157	0.201338	0.225463	pink_Day 3 vs. 0	TRUE	0.990624	1
Day 70	CD4+	ID93	52	pctps_adj	red	Day 3 vs. 0	44	39	0.0955466	0.562859	0.114773	0.492619	red_Day 3 vs. 0	FALSE
Day 70	CD4+	ID93	52	pctps_adj	turquoise	Day 3 vs. 0	44	39	0.0427126	0.796269	0.0480709	0.774422	turquoise_Day 3 vs. 0	FALSE
Day 70	CD4+	ID93	52	pctps_adj	yellow	Day 3 vs. 0	44	39	0.0870445	0.598257	0.126461	0.449313	yellow_Day 3 vs. 0	TRUE	0.990624	1
Day 70	CD4+	ID93	52	pctps_adj	black	Day 59 vs. 56	23	22	0.215133	0.336309	0.175969	0.445466	black_Day 59 vs. 56	TRUE	0.990624	1
Day 70	CD4+	ID93	52	pctps_adj	blue	Day 59 vs. 56	23	22	-0.000564653	0.99801	-0.0665669	0.774352	blue_Day 59 vs. 56	FALSE
Day 70	CD4+	ID93	52	pctps_adj	brown	Day 59 vs. 56	23	22	-0.190288	0.396315	-0.267766	0.240594	brown_Day 59 vs. 56	FALSE
Day 70	CD4+	ID93	52	pctps_adj	green	Day 59 vs. 56	23	22	-0.265951	0.231579	-0.236582	0.301828	green_Day 59 vs. 56	TRUE	0.990624	1
Day 70	CD4+	ID93	52	pctps_adj	pink	Day 59 vs. 56	23	22	0.148504	0.509538	0.138113	0.550487	pink_Day 59 vs. 56	TRUE	0.990624	1
Day 70	CD4+	ID93	52	pctps_adj	red	Day 59 vs. 56	23	22	0.146245	0.51607	0.129631	0.575452	red_Day 59 vs. 56	FALSE
Day 70	CD4+	ID93	52	pctps_adj	turquoise	Day 59 vs. 56	23	22	-0.102202	0.650853	-0.136972	0.553815	turquoise_Day 59 vs. 56	FALSE
Day 70	CD4+	ID93	52	pctps_adj	yellow	Day 59 vs. 56	23	22	0.384529	0.0772312	0.379386	0.0898481	yellow_Day 59 vs. 56	TRUE	0.990624	1
Day 70	CD4+	ID93	52	pctps_adj	black	Day 63 vs. 56	24	23	0.0701581	0.750413	0.0659375	0.77064	black_Day 63 vs. 56	TRUE	0.990624	1
Day 70	CD4+	ID93	52	pctps_adj	blue	Day 63 vs. 56	24	23	0.0365613	0.868457	0.0678611	0.764129	blue_Day 63 vs. 56	TRUE	0.990624	1
Day 70	CD4+	ID93	52	pctps_adj	brown	Day 63 vs. 56	24	23	0.00197628	0.99286	0.0367481	0.871025	brown_Day 63 vs. 56	TRUE	0.99286	1
Day 70	CD4+	ID93	52	pctps_adj	green	Day 63 vs. 56	24	23	0.231225	0.288441	0.239678	0.282678	green_Day 63 vs. 56	FALSE
Day 70	CD4+	ID93	52	pctps_adj	pink	Day 63 vs. 56	24	23	-0.152174	0.488212	-0.146354	0.515755	pink_Day 63 vs. 56	FALSE
Day 70	CD4+	ID93	52	pctps_adj	red	Day 63 vs. 56	24	23	-0.00988142	0.964308	-0.0327185	0.885071	red_Day 63 vs. 56	TRUE	0.99286	1
Day 70	CD4+	ID93	52	pctps_adj	turquoise	Day 63 vs. 56	24	23	-0.0256917	0.907367	-0.0351153	0.876712	turquoise_Day 63 vs. 56	TRUE	0.990624	1
Day 70	CD4+	ID93	52	pctps_adj	yellow	Day 63 vs. 56	24	23	-0.168972	0.440862	-0.161411	0.472994	yellow_Day 63 vs. 56	FALSE
Day 70d	CD4+	ID93	52	pctps_adj	black	Day 3 vs. 0	44	39	-0.0775304	0.638976	-0.0779563	0.64178	black_Day 3 vs. 0	TRUE	0.883159	1
Day 70d	CD4+	ID93	52	pctps_adj	blue	Day 3 vs. 0	44	39	-0.00587045	0.971706	-0.00742838	0.964695	blue_Day 3 vs. 0	FALSE
Day 70d	CD4+	ID93	52	pctps_adj	brown	Day 3 vs. 0	44	39	0.175911	0.284079	0.175681	0.291412	brown_Day 3 vs. 0	FALSE
Day 70d	CD4+	ID93	52	pctps_adj	green	Day 3 vs. 0	44	39	0.204656	0.211383	0.220869	0.182672	green_Day 3 vs. 0	TRUE	0.882043	1
Day 70d	CD4+	ID93	52	pctps_adj	pink	Day 3 vs. 0	44	39	-0.0248988	0.880404	-0.0231866	0.890102	pink_Day 3 vs. 0	TRUE	0.917088	1
Day 70d	CD4+	ID93	52	pctps_adj	red	Day 3 vs. 0	44	39	0.255466	0.116497	0.260777	0.113801	red_Day 3 vs. 0	FALSE
Day 70d	CD4+	ID93	52	pctps_adj	turquoise	Day 3 vs. 0	44	39	-0.114777	0.486574	-0.114467	0.493781	turquoise_Day 3 vs. 0	FALSE
Day 70d	CD4+	ID93	52	pctps_adj	yellow	Day 3 vs. 0	44	39	-0.0779352	0.637221	-0.0791751	0.636565	yellow_Day 3 vs. 0	TRUE	0.883159	1
Day 70d	CD4+	ID93	52	pctps_adj	black	Day 59 vs. 56	23	22	0.10559	0.640026	0.0394369	0.865229	black_Day 59 vs. 56	TRUE	0.883159	1
Day 70d	CD4+	ID93	52	pctps_adj	blue	Day 59 vs. 56	23	22	0.0717109	0.751146	-0.00744139	0.974462	blue_Day 59 vs. 56	FALSE
Day 70d	CD4+	ID93	52	pctps_adj	brown	Day 59 vs. 56	23	22	0.125918	0.576598	0.0588061	0.800113	brown_Day 59 vs. 56	FALSE
Day 70d	CD4+	ID93	52	pctps_adj	green	Day 59 vs. 56	23	22	-0.0491248	0.828133	0.00594489	0.979596	green_Day 59 vs. 56	TRUE	0.917088	1
Day 70d	CD4+	ID93	52	pctps_adj	pink	Day 59 vs. 56	23	22	-0.15415	0.493385	-0.174283	0.449907	pink_Day 59 vs. 56	TRUE	0.882043	1
Day 70d	CD4+	ID93	52	pctps_adj	red	Day 59 vs. 56	23	22	0.26821	0.22749	0.249836	0.274734	red_Day 59 vs. 56	FALSE
Day 70d	CD4+	ID93	52	pctps_adj	turquoise	Day 59 vs. 56	23	22	-0.162055	0.471204	-0.210412	0.359933	turquoise_Day 59 vs. 56	FALSE
Day 70d	CD4+	ID93	52	pctps_adj	yellow	Day 59 vs. 56	23	22	0.259176	0.244133	0.251143	0.272148	yellow_Day 59 vs. 56	TRUE	0.882043	1
Day 70d	CD4+	ID93	52	pctps_adj	black	Day 63 vs. 56	24	23	0.163043	0.457288	0.158183	0.482005	black_Day 63 vs. 56	TRUE	0.882043	1
Day 70d	CD4+	ID93	52	pctps_adj	blue	Day 63 vs. 56	24	23	0.461462	0.0266587	0.530651	0.0110602	blue_Day 63 vs. 56	TRUE	0.666467	0.666467
Day 70d	CD4+	ID93	52	pctps_adj	brown	Day 63 vs. 56	24	23	0.385375	0.0693689	0.466436	0.0286547	brown_Day 63 vs. 56	TRUE	0.867111	1
Day 70d	CD4+	ID93	52	pctps_adj	green	Day 63 vs. 56	24	23	0.210474	0.335063	0.221665	0.321482	green_Day 63 vs. 56	FALSE
Day 70d	CD4+	ID93	52	pctps_adj	pink	Day 63 vs. 56	24	23	0.0958498	0.663527	0.105944	0.638897	pink_Day 63 vs. 56	FALSE
Day 70d	CD4+	ID93	52	pctps_adj	red	Day 63 vs. 56	24	23	0.158103	0.471216	0.134795	0.549786	red_Day 63 vs. 56	TRUE	0.882043	1
Day 70d	CD4+	ID93	52	pctps_adj	turquoise	Day 63 vs. 56	24	23	-0.188735	0.388437	-0.203321	0.36413	turquoise_Day 63 vs. 56	TRUE	0.882043	1
Day 70d	CD4+	ID93	52	pctps_adj	yellow	Day 63 vs. 56	24	23	-0.121542	0.580646	-0.110763	0.62363	yellow_Day 63 vs. 56	FALSE
